# Supplementary material for: Understanding how the informed consent process influences the decision to participate in an adaptive platform trial: A scoping review
Source: PLoS One. 2026 Apr 22;21(4):e0344560. doi: 10.1371/journal.pone.0344560 (PMC13102233; doi:10.1371/journal.pone.0344560)
Supplement: S1 File — (CSV) [file pone.0344560.s003.csv]

Title	Authors	Abstract	Published Year	Published Month	Journal	Volume	Issue	Pages	Accession Number	DOI	Ref	Covidence #	Study	Notes	Tags
Building global collaborative research networks in paediatric critical care: a roadmap.	Schlapbach, Luregn J; ; Ramnarayan, Padmanabhan; Gibbons, Kristen S; Morrow, Brenda M; Napolitano, Natalie; Tume, Lyvonne N; Argent, Andrew C; Deep, Akash; Lee, Jan Hau; Peters, Mark J; Agus, Michael S D; Appiah, John Adabie; Armstrong, Jennifer; Bacha, Tigist; Butt, Warwick; de Souza, Daniela Carla; Fernandez-Sarmiento, Jaime; Flori, Heidi R; Fontela, Patricia; Gelbart, Ben; Gonzalez-Dambrauskas…	Paediatric critical care units are designed for children at a vulnerable stage of development, yet the evidence base for practice and policy in paediatric critical care remains scarce. In this Health Policy, we present a roadmap providing strategic guidance for international paediatric critical care trials. We convened a multidisciplinary group of 32 paediatric critical care experts from six cont…	2024	/	The Lancet. Child & adolescent health		101712925			https://dx.doi.org/10.1016/S2352-4642(24)00303-1	39718171	#1	Schlapbach 2024
Screening for Speech and Language Delays and Disorders in Children Age 5 Years or Younger: A Systematic Review for the U.S. Preventive Services Task Force	Berkman, Nancy D; ; Wallace, Ina; Watson, Linda; Coyne-Beasley, Tamera; Cullen, Katie; Wood, Charles; Lohr, Kathleen N	<ovid:b>PURPOSE</ovid:b>: To evaluate the evidence on screening and treating children for speech and language delays or disorders for the U.S. Preventive Services Task Force (USPSTF)., <ovid:b>DATA SOURCES</ovid:b>: PubMed/MEDLINE<ovid:sup> R</ovid:sup>, the Cochrane Library, PsycInfo<ovid:sup> R</ovid:sup>, ClinicalTrials.gov, HSRProj, the World Health Organization International Clinical Trials …	2015	/							26225412	#2	Berkman 2015
Pharmacological interventions for preventing upper gastrointestinal bleeding in people admitted to intensive care units: a network meta-analysis.	Toews, Ingrid; ; Hussain, Salman; Nyirenda, John L Z; Willis, Maria A; Kantorova, Lucia; Slezakova, Simona; Boltena, Minyahil Tadesse; Peter, John Victor; Fontes, Luis Eduardo Santos; Klugar, Miloslav; Sadeghirad, Behnam; Meerpohl, Joerg J	<ovid:b>OBJECTIVES</ovid:b>: To assess the efficacy and safety of pharmacological interventions for preventing upper gastrointestinal (GI) bleeding in people admitted to intensive care units (ICUs)., <ovid:b>DESIGN AND SETTING</ovid:b>: Systematic review and frequentist network meta-analysis using standard methodological procedures as recommended by Cochrane for screening of records, data extract…	2024	/	BMJ evidence-based medicine		101719009			https://dx.doi.org/10.1136/bmjebm-2024-112886	38997152	#3	Toews 2024
Developing resilient clinical trials: Lessons learned from rolling out the Get Back to Healthy trial during a pandemic.	Ho, Emma K; ; Ferreira, Manuela L; Hodges, Paul; Halliday, Mark; Maka, Katherine; Ceprnja, Dragana; Jennings, Matthew; Amorim, Anita B; Baysari, Melissa T; Ferreira, Paulo H	<ovid:b>BACKGROUND</ovid:b>: The COVID-19 pandemic has caused wide-spread disruptions to the conduct of randomised controlled trials (RCTs), particularly those involving public health services. Using the Get Back to Healthy trial as an example, this study aimed to contextualise the challenges imposed by the COVID-19 pandemic on implementation of RCTs involving public health services in Australia,…	2023	/	Contemporary clinical trials	133	101242342	107330		https://dx.doi.org/10.1016/j.cct.2023.107330	37652357	#4	Ho 2023
Aiding the Adoption of Master Protocols by Optimizing Patient Engagement.	Huml, Raymond A; ; Collyar, Deborah; Antonijevic, Zoran; Beckman, Robert A; Quek, Ruben G W; Ye, Jingjing	Master protocols (MPs) are an important addition to the clinical trial repertoire. As defined by the U.S. Food and Drug Administration (FDA), this term means "a protocol designed with multiple sub-studies, which may have different objectives (goals) and involve coordinated efforts to evaluate one or more investigational drugs in one or more disease subtypes within the overall trial structure." Th…	2023	/	Therapeutic innovation & regulatory science	57	6	1136-1147		https://dx.doi.org/10.1007/s43441-023-00570-w	37615880	#5	Huml 2023
Screening for Pancreatic Cancer: A Systematic Evidence Review for the U.S. Preventive Services Task Force	Henrikson, Nora B.; ; Bowles, Erin J. Aiello; Blasi, Paula R.; Morrison, Caitlin C.; Nguyen, Matt; Pillarisetty, Venu G.; Lin, Jennifer S.	<ovid:b>OBJECTIVE</ovid:b>: We conducted a systematic evidence review to support the U.S. Preventive Services Task Force (USPSTF) in updating their recommendation on screening for pancreatic cancer. Our review addresses the following Key Questions (KQs): 1. Does screening for pancreatic adenocarcinoma improve cancer morbidity or mortality or all-cause mortality; and 1a) Does screening effectivene…	2019	/							33164884	#6	Henrikson 2019
Effectiveness of patient education as a stand-alone intervention for patients with chronic widespread pain and fibromyalgia: a systematic review and meta-analysis of randomized trials.	Duhn, P H; ; Waehrens, E E; Pedersen, M B; Nielsen, S M; Locht, H; Bliddal, H; Christensen, R; Amris, K	<ovid:b>OBJECTIVE</ovid:b>: Patient education is recommended as an integral component of the therapeutic plan for the management of chronic widespread pain (CWP) and fibromyalgia (FM). The key purpose of patient education is to increase the patient's competence to manage his or her own health requirements, encouraging self-management and a return to desired everyday activities and lifestyle. The …	2023	/	Scandinavian journal of rheumatology	52	6	654-663		https://dx.doi.org/10.1080/03009742.2023.2192450	37162478	#7	Duhn 2023
ACTIV-6: Operationalizing a decentralized, outpatient randomized platform trial to evaluate efficacy of repurposed medicines for COVID-19.	Anonymous;	Despite the availability of vaccinations, severe acute respiratory syndrome coronavirus 2 (SARS-CoV-2) continues to cause Coronavirus Disease 2019 (COVID-19) infection with a spectrum of disease in the acute setting. Transmission, infection, and severe disease remain common. There is a critical need to establish treatment regimens in the ambulatory setting that can reduce symptom burden and poten…	2023	/	Journal of clinical and translational science	7	1	e221		https://dx.doi.org/10.1017/cts.2023.644	38028354	#9	Anonymous 2023
Trend in Clinical Trial Participation During COVID-19: A Secondary Analysis of the I-SPY COVID Clinical Trial.	Yang, Philip; ; Dickert, Neal W; Haczku, Angela; Spainhour, Christine; Auld, Sara C	To analyze the temporal trend in enrollment rates in a COVID-19 platform trial during the first three waves of the pandemic in the United States., <ovid:b>DESIGN</ovid:b>: Secondary analysis of data from the I-SPY COVID randomized controlled trial (RCT)., <ovid:b>SETTING</ovid:b>: Thirty-one hospitals throughout the United States., <ovid:b>PATIENTS</ovid:b>: Patients who were approached, either d…	2023	/	Critical care explorations	5	6	e0930		https://dx.doi.org/10.1097/CCE.0000000000000930	37346229	#10	Yang 2023
A rapid review of community engagement and informed consent processes for adaptive platform trials and alternative design trials for public health emergencies.	Davies, Alun; ; Ormel, Ilja; Bernier, Alexe; Harriss, Eli; Mumba, Noni; Gobat, Nina; Schwartz, Lisa; Cheah, Phaik Yeong	<ovid:b>Background <ovid:i>:</ovid:i></ovid:b> Public Health Emergencies (PHE) demand expeditious research responses to evaluate new or repurposed therapies and prevention strategies. Alternative Design Trials (ADTs) and Adaptive Platform Trials (APTs) have enabled efficient large-scale testing of biomedical interventions during recent PHEs. Design features of these trials may have implications f…	2023	/	Wellcome open research	8	101696457	194		https://dx.doi.org/10.12688/wellcomeopenres.19318.1	37654739	#11	Davies 2023
Advance misoprostol distribution to pregnant women for preventing and treating postpartum haemorrhage.	Oladapo, Olufemi T; ; Blum, Jennifer; Abalos, Edgardo; Okusanya, Babasola O	<ovid:b>BACKGROUND</ovid:b>: Advance community distribution of misoprostol for preventing or treating postpartum haemorrhage (PPH) has become an attractive strategy to expand uterotonic coverage to places where conventional uterotonic use is not feasible. However, the value and safety of this strategy remain contentious. This is an update of a Cochrane Review first published in 2012., <ovid:b>OBJ…	2020	/	The Cochrane database of systematic reviews	6	6	CD009336		https://dx.doi.org/10.1002/14651858.CD009336.pub3, https://dx.doi.org/10.1002/14651858.CD009336.pub2	35819305	#12	Oladapo 2020
Oocyte activation for women following intracytoplasmic sperm injection (ICSI).	Kamath, Mohan S; ; Vogiatzi, Paraskevi; Sunkara, Sesh Kamal; Woodward, Bryan	<ovid:b>BACKGROUND</ovid:b>: Intracytoplasmic sperm injection (ICSI), a type of assisted reproductive technology (ART), is offered as a treatment option for male factor infertility. Over the years, the indications for ICSI have been expanded, despite uncertainty about its benefits and harms compared to the conventional method of achieving fertilisation. Artificial oocyte activation (AOA), which c…	2024	/	The Cochrane database of systematic reviews	12	100909747	CD014040		https://dx.doi.org/10.1002/14651858.CD014040.pub2	39704318	#13	Kamath 2024
Non-steroidal anti-inflammatory drugs for treating symptomatic uncomplicated urinary tract infections in non-pregnant adult women.	Sachdeva, Ashwin; ; Rai, Bhavan Prasad; Veeratterapillay, Rajan; Harding, Christopher; Nambiar, Arjun	<ovid:b>BACKGROUND</ovid:b>: Almost half of all women will have at least one symptomatic urinary tract infection (UTI) in their lifetime. Although usually self-remitting, 74% of women contacting a health professional are prescribed an antibiotic, and in rare instances, they may progress to more severe infections. Therefore, the standard of care for the treatment of symptomatic uncomplicated UTIs …	2024	/	The Cochrane database of systematic reviews	12	100909747	CD014762		https://dx.doi.org/10.1002/14651858.CD014762.pub2	39698942	#14	Sachdeva 2024
Improving Participant Recruitment in Clinical Trials: Comparative Analysis of Innovative Digital Platforms.	Bikou, Alexia Georgia; ; Deligianni, Elena; Dermiki-Gkana, Foteini; Liappas, Nikolaos; Terius-Padron, Jose Gabriel; Beltran Jaunsaras, Maria Eugenia; Cabrera-Umpierrez, Maria Fernanda; Kontogiorgis, Christos	<ovid:b>BACKGROUND</ovid:b>: Pharmaceutical product development relies on thorough and costly clinical trials. Participant recruitment and monitoring can be challenging. The incorporation of cutting-edge technologies such as blockchain and artificial intelligence has revolutionized clinical research (particularly in the recruitment stage), enhanced secure data storage and analysis, and facilitate…	2024	/	Journal of medical Internet research	26	100959882	e60504		https://dx.doi.org/10.2196/60504	39693619	#15	Bikou 2024
Smoking cessation and harm reduction: a systematic overview of ongoing, randomized controlled trials.	Derissen, Mara; ; Scheliga, Sebastian; Clemens, Benjamin; Leiding, Delia; Kroger, Knut; Bohner, Hinrich; Habel, Ute	<ovid:b>BACKGROUND</ovid:b>: Smoking remains one of the major public health threats, necessitating substantial scientific and societal interest in further developing and implementing systematic, smoking cessation trials. This review examines ongoing randomized controlled trials (RCTs) on smoking cessation and harm reduction, focusing on adherence to German S3 guidelines for tobacco dependence and…	2024	/	BMC psychiatry	24	1	897		https://dx.doi.org/10.1186/s12888-024-06342-6	39690417	#16	Derissen 2024
Fenoldopam for preventing and treating acute kidney injury.	Esezobor, Christopher I; ; Bhatt, Girish C; Effa, Emmanuel E; Hodson, Elisabeth M	<ovid:b>BACKGROUND</ovid:b>: Fenoldopam is a short-acting benzazepine selective dopaminergic A1 (DA1) receptor agonist with increased activity at the D1 receptor compared with dopamine. Activation of the DA1 receptors increases kidney blood flow because of dilatation of the afferent and efferent arterioles. Previous reviews have been published on the efficacy and safety of fenoldopam for acute ki…	2024	/	The Cochrane database of systematic reviews	11	100909747	CD012905		https://dx.doi.org/10.1002/14651858.CD012905.pub2	39607014	#17	Esezobor 2024
Low dialysate sodium levels for chronic haemodialysis.	Marshall, Mark R; ; Wang, Millie Yue; Vandal, Alain C; Dunlop, Joanna L	<ovid:b>BACKGROUND</ovid:b>: Cardiovascular (CV) disease is the leading cause of death in dialysis patients and is strongly associated with fluid overload and hypertension. It is plausible that low dialysate sodium ion concentration [Na+] may decrease total body sodium content, thereby reducing fluid overload and hypertension and ultimately reducing CV morbidity and death. This is an update of a …	2024	/	The Cochrane database of systematic reviews	11	100909747	CD011204		https://dx.doi.org/10.1002/14651858.CD011204.pub3	39498822	#18	Marshall 2024
Standard- versus extended-duration anticoagulation for primary venous thromboembolism prophylaxis in acutely ill medical patients.	Kolkailah, Ahmed A; ; Abdelghaffar, Bahaa; Elshafeey, Farida; Magdy, Rana; Kamel, Menna; Abuelnaga, Yasmeen; Nabhan, Ashraf F; Piazza, Gregory	<ovid:b>BACKGROUND</ovid:b>: Venous thromboembolism (VTE) includes two interrelated conditions, deep vein thrombosis (DVT) and pulmonary embolism (PE). Risk factors include dehydration, prolonged immobilization, acute medical illness, trauma, clotting disorders, previous thrombosis, varicose veins with superficial vein thrombosis, exogenous hormones, malignancy, chemotherapy, infection, inflammat…	2024	/	The Cochrane database of systematic reviews	12	100909747	CD014541		https://dx.doi.org/10.1002/14651858.CD014541.pub2	39629741	#19	Kolkailah 2024
Antihypertensive treatment for kidney transplant recipients.	Natale, Patrizia; ; Mooi, Pamela Kl; Palmer, Suetonia C; Cross, Nicholas B; Cooper, Tess E; Webster, Angela C; Masson, Philip; Craig, Jonathan C; Strippoli, Giovanni Fm	<ovid:b>BACKGROUND</ovid:b>: The comparative effects of specific blood pressure (BP) lowering treatments on patient-important outcomes following kidney transplantation are uncertain. Our 2009 Cochrane review found that calcium channel blockers (CCBs) improved graft function and prevented graft loss, while the evidence for other BP-lowering treatments was limited. This is an update of the 2009 Coc…	2024	/	The Cochrane database of systematic reviews	7	100909747	CD003598		https://dx.doi.org/10.1002/14651858.CD003598.pub3	39082471	#20	Natale 2024
Cardiovascular training versus resistance training for fatigue in people with cancer.	Oeser, Annika; ; Messer, Sarah; Wagner, Carina; Wender, Andreas; Cryns, Nora; Brockelmann, Paul J; Holtkamp, Ulrike; Baumann, Freerk T; Wiskemann, Joachim; Monsef, Ina; Scherer, Roberta W; Mishra, Shiraz I; Ernst, Moritz; Skoetz, Nicole	<ovid:b>BACKGROUND</ovid:b>: With prevalence estimates between 50% and 90% of people with cancer, cancer-related fatigue is one of the most common morbidities related to cancer and its treatment. Exercise is beneficial for the treatment of cancer-related fatigue. However, the efficacy of different types of exercise (i.e. cardiovascular training and resistance training) have not yet been investiga…	2024	/	The Cochrane database of systematic reviews	9	100909747	CD015519		https://dx.doi.org/10.1002/14651858.CD015519.pub2	39229865	#21	Oeser 2024
Peritoneal dialysis versus haemodialysis for people commencing dialysis.	Ethier, Isabelle; ; Hayat, Ashik; Pei, Juan; Hawley, Carmel M; Johnson, David W; Francis, Ross S; Wong, Germaine; Craig, Jonathan C; Viecelli, Andrea K; Htay, Htay; Ng, Samantha; Leibowitz, Saskia; Cho, Yeoungjee	<ovid:b>BACKGROUND</ovid:b>: Peritoneal dialysis (PD) and haemodialysis (HD) are two possible modalities for people with kidney failure commencing dialysis. Only a few randomised controlled trials (RCTs) have evaluated PD versus HD. The benefits and harms of the two modalities remain uncertain. This review includes both RCTs and non-randomised studies of interventions (NRSIs)., <ovid:b>OBJECTIVES…	2024	/	The Cochrane database of systematic reviews	6	100909747	CD013800		https://dx.doi.org/10.1002/14651858.CD013800.pub2	38899545	#22	Ethier 2024
Interventions for BK virus infection in kidney transplant recipients.	Wajih, Zainab; ; Karpe, Krishna M; Walters, Giles D	<ovid:b>BACKGROUND</ovid:b>: BK virus-associated nephropathy (BKVAN), caused by infection with or reactivation of BK virus, remains a challenge in kidney transplantation. Screening is recommended for all kidney transplant recipients. For those with clinically significant infection, reduction of immunosuppression is the cornerstone of management. There is no specific antiviral or immunomodulatory …	2024	/	The Cochrane database of systematic reviews	10	100909747	CD013344		https://dx.doi.org/10.1002/14651858.CD013344.pub2	39382091	#23	Wajih 2024
Education programmes for people with chronic kidney disease and diabetes.	Cashmore, Brydee A; ; Cooper, Tess E; Evangelidis, Nicole M; Green, Suetonia C; Lopez-Vargas, Pamela; Tunnicliffe, David J	<ovid:b>BACKGROUND</ovid:b>: Adherence to complex regimens for people with chronic kidney disease (CKD) and diabetes is often poor. Interventions to enhance adherence require intensive education and behavioural counselling. However, whether the existing evidence is scientifically rigorous and can support recommendations for routine use of educational programmes in people with CKD and diabetes is …	2024	/	The Cochrane database of systematic reviews	8	100909747	CD007374		https://dx.doi.org/10.1002/14651858.CD007374.pub3	39171639	#24	Cashmore 2024
Incorporating external real-world data (RWD) in confirmatory adaptive design.	Lin, Junjing; ; Lin, Jianchang	Adaptive designs, such as group sequential designs (and the ones with additional adaptive features) or adaptive platform trials, have been quintessential efficient design strategies in trials of unmet medical needs, especially for generating evidence from global regions. Such designs allow interim decision making and making adjustment to study design when necessary, meanwhile maintaining study in…	2024	/	Journal of biopharmaceutical statistics	34	6	805-817		https://dx.doi.org/10.1080/10543406.2024.2330212	38515261	#25	Lin 2024
Corticosteroid therapy for nephrotic syndrome in children.	Hahn, Deirdre; ; Samuel, Susan M; Willis, Narelle S; Craig, Jonathan C; Hodson, Elisabeth M	<ovid:b>BACKGROUND</ovid:b>: In nephrotic syndrome, protein leaks from the blood into the urine through the glomeruli, resulting in hypoproteinaemia and generalised oedema. While most children with nephrotic syndrome respond to corticosteroids, 80% experience a relapsing course. Corticosteroids have reduced the death rate to around 3%; however, corticosteroids have well-recognised potentially ser…	2024	/	The Cochrane database of systematic reviews	8	100909747	CD001533		https://dx.doi.org/10.1002/14651858.CD001533.pub7	39171624	#26	Hahn 2024
Qualitative evaluation of the SHARING Choices trial of primary care advance care planning for adults with and without dementia.	Dy, Sydney M; ; Scerpella, Daniel L; Hanna, Valecia; Walker, Kathryn A; Sloan, Danetta H; Green, Chase Mulholland; Cotter, Valerie; Wolff, Jennifer L; Giovannetti, Erin Rand; McGuire, Maura; Hussain, Naaz; Smith, Kelly M; Saylor, Martha Abshire	<ovid:b>BACKGROUND</ovid:b>: Primary care can be an important setting for communication and advance care planning (ACP), including for those with dementia and their families. The study objective was to explore experiences with a pragmatic trial of a communication and ACP intervention, SHARING Choices, in primary care for older adults with and without dementia., <ovid:b>METHODS</ovid:b>: We conduc…	2024	/	Journal of the American Geriatrics Society	72	11	3413-3426		https://dx.doi.org/10.1111/jgs.19154	39211999	#27	Dy 2024
Non-corticosteroid immunosuppressive medications for steroid-sensitive nephrotic syndrome in children.	Larkins, Nicholas G; ; Hahn, Deirdre; Liu, Isaac D; Willis, Narelle S; Craig, Jonathan C; Hodson, Elisabeth M	<ovid:b>BACKGROUND</ovid:b>: About 80% of children with steroid-sensitive nephrotic syndrome (SSNS) have relapses. Of these children, half will relapse frequently, and are at risk of adverse effects from corticosteroids. While non-corticosteroid immunosuppressive medications prolong periods of remission, they have significant potential adverse effects. Currently, there is no consensus about the m…	2024	/	The Cochrane database of systematic reviews	11	100909747	CD002290		https://dx.doi.org/10.1002/14651858.CD002290.pub6	39513526	#28	Larkins 2024
Erythropoiesis-stimulating agents for preventing acute kidney injury.	Nishiwaki, Hiroki; ; Abe, Yoshifusa; Suzuki, Taihei; Hasegawa, Takeshi; Levack, William Mm; Noma, Hisashi; Ota, Erika	<ovid:b>BACKGROUND</ovid:b>: Acute kidney injury (AKI) is characterised by a rapid decline in kidney function and is caused by a variety of clinical conditions. The incidence of AKI in hospitalised adults is high. In animal studies, erythropoiesis-stimulating agents (ESA) have been shown to act as a novel nephroprotective agent against ischaemic, toxic, and septic AKI by inhibiting apoptosis, pro…	2024	/	The Cochrane database of systematic reviews	9	100909747	CD014820		https://dx.doi.org/10.1002/14651858.CD014820.pub2	39301879	#29	Nishiwaki 2024
Knowing what to know: Implications of the choice of prior distribution on the behavior of adaptive design optimization.	Sloman, Sabina J; ; Cavagnaro, Daniel R; Broomell, Stephen B	Adaptive design optimization (ADO) is a state-of-the-art technique for experimental design (Cavagnaro et al., 2010). ADO dynamically identifies stimuli that, in expectation, yield the most information about a hypothetical construct of interest (e.g., parameters of a cognitive model). To calculate this expectation, ADO leverages the modeler's existing knowledge, specified in the form of a prior di…	2024	/	Behavior research methods	56	7	7102-7125		https://dx.doi.org/10.3758/s13428-024-02410-7	38977609	#30	Sloman 2024
Interventions for preventing the progression of autosomal dominant polycystic kidney disease.	St Pierre, Kitty; ; Cashmore, Brydee A; Bolignano, Davide; Zoccali, Carmine; Ruospo, Marinella; Craig, Jonathan C; Strippoli, Giovanni Fm; Mallett, Andrew J; Green, Suetonia C; Tunnicliffe, David J	<ovid:b>BACKGROUND</ovid:b>: Autosomal dominant polycystic kidney disease (ADPKD) is the leading inherited cause of kidney disease. Clinical management has historically focused on symptom control and reducing associated complications. Improved understanding of the molecular and cellular mechanisms involved in kidney cyst growth and disease progression has resulted in new pharmaceutical agents tar…	2024	/	The Cochrane database of systematic reviews	10	100909747	CD010294		https://dx.doi.org/10.1002/14651858.CD010294.pub3	39356039	#31	StPierre 2024
Reporting and communication of sample size calculations in adaptive clinical trials: a review of trial protocols and grant applications.	Zhang, Qiang; ; Dimairo, Munyaradzi; Julious, Steven A; Lewis, Jen; Yu, Zihang	<ovid:b>BACKGROUND</ovid:b>: An adaptive design allows modifying the design based on accumulated data while maintaining trial validity and integrity. The final sample size may be unknown when designing an adaptive trial. It is therefore important to consider what sample size is used in the planning of the study and how that is communicated to add transparency to the understanding of the trial des…	2024	/	BMC medical research methodology	24	1	216		https://dx.doi.org/10.1186/s12874-024-02339-7	39333920	#32	Zhang 2024
Benefits and Harms of Procalcitonin- or C-Reactive Protein-Guided Antimicrobial Discontinuation in Critically Ill Adults With Sepsis: A Systematic Review and Network Meta-Analysis.	Kubo, Kenji; ; Sakuraya, Masaaki; Sugimoto, Hiroshi; Takahashi, Nozomi; Kano, Ken-Ichi; Yoshimura, Jumpei; Egi, Moritoki; Kondo, Yutaka	<ovid:b>OBJECTIVES</ovid:b>: In sepsis treatment, antibiotics are crucial, but overuse risks development of antibiotic resistance. Recent guidelines recommended the use of procalcitonin to guide antibiotic cessation, but solid evidence is insufficient. Recently, concerns were raised that this strategy would increase recurrence. Additionally, optimal protocol or difference from the commonly used C…	2024	/	Critical care medicine	52	10	e522-e534		https://dx.doi.org/10.1097/CCM.0000000000006366	38949476	#33	Kubo 2024
Key considerations for digital decentralised clinical trials from a feasibility study assessing pacing interventions for long COVID.	McMullan, Christel; ; Haroon, Shamil; Turner, Grace; Aiyegbusi, Olalekan Lee; Subramanian, Anuradhaa; Hughes, Sarah E; Flanagan, Sarah; Nirantharakumar, Krishnarajah; Davies, Elin Haf; Frost, Chris; Jackson, Louise; Guan, Naijie; Alder, Yvonne; Chong, Amy; Buckland, Lewis; Jeyes, Felicity; Stanton, David; Calvert, Melanie	Post COVID-19 condition or long COVID is highly prevalent and often debilitating, with key symptoms including fatigue, breathlessness, and brain fog. There is currently a lack of evidence-based treatments for this highly complex syndrome. There is a need for clinical trial platforms to rapidly evaluate nonpharmacological treatments to support affected individuals with symptom management. We co-pr…	2024	/	Scientific reports	14	1	22083		https://dx.doi.org/10.1038/s41598-024-61827-4	39333196	#34	McMullan 2024
Deprescribing benzodiazepine receptor agonists in older adults: a mixed-methods study to adapt the Canadian D-PRESCRIBE intervention to the Belgian community setting.	Petein, Catherine; ; Dujardin, Nathalie; de Montigny, Manon; Dewez, Evelyne; Spinewine, Anne; Henrard, Severine	<ovid:b>OBJECTIVE</ovid:b>: Guidelines recommend deprescribing benzodiazepine receptor agonists (BZRA) in older adults, yet implementation in clinical practice remains limited. Adapting effective, evidence-based interventions to a new context is a resource-saving strategy. In Canada, the D-PRESCRIBE intervention comprised a patient educational brochure and a pharmaceutical opinion inviting physic…	2024	/	BMJ open	14	8	e085396		https://dx.doi.org/10.1136/bmjopen-2024-085396	39153767	#35	Petein 2024
Sustaining Quality of Life with Education-Based Treatment for Hypertension Patients During COVID-19 Adaptation.	Kristinawati, Beti; ; Mardana, Nyofan Wahyu; Wijayanti, Nove Wiand Dwi	<ovid:b>Purpose:</ovid:b> Determine the impact of education-based treatment on sustaining quality of life during COVID-19 adaptation. <ovid:b>Designs:</ovid:b> A randomized, 2-group, structured, holistic education-based intervention within eight weeks in preserving total quality of life (QoL) for hypertension patients with conventional care. <ovid:br/><ovid:b>Methods:</ovid:b> Utilizing randomize…	2024	/	Journal of holistic nursing : official journal of the American Holistic Nurses' Association	42	2_suppl	S118-S125		https://dx.doi.org/10.1177/08980101231217358	38037342	#36	Kristinawati 2024
Rare disease clinical trials in the European Union: navigating regulatory and clinical challenges.	Mishra, Sangita; ; Venkatesh, M P	<ovid:b>BACKGROUND</ovid:b>: Clinical development for orphan drugs presents significant difficulties and challenges. There is no unique or standard design, conduct, and outcome assessment methodology and it is sometimes impractical to fit design models of rare disease trials in any practiced and well-known framework. In the European Union (EU) these challenges encompass a broad array of subjects,…	2024	/	Orphanet journal of rare diseases	19	1	285		https://dx.doi.org/10.1186/s13023-024-03146-5	39085891	#37	Mishra 2024
Noninvasive high-frequency oscillation ventilation as post- extubation respiratory support in neonates: Systematic review and meta-analysis.	Prasad, Rameshwar; ; Saha, Bijan; Sk, Md Habibullah; Sahoo, Jagdish Prasad; Gupta, Bhupendra Kumar; Shaw, Subhash Chandra	<ovid:b>INTRODUCTION</ovid:b>: Noninvasive High-Frequency Oscillatory Ventilation (NHFOV) is increasingly being adopted to reduce the need for invasive ventilation after extubation., <ovid:b>OBJECTIVES</ovid:b>: To evaluate the benefits and harms of NHFOV as post-extubation respiratory support in newborns compared to other non-invasive respiratory support modes., <ovid:b>MATERIAL & METHODS</ovid:…	2024	/	PloS one	19	7	e0307903		https://dx.doi.org/10.1371/journal.pone.0307903	39078848	#38	Prasad 2024
Improving Miscarriage Prevention Research: a survey exploring the expectations of service users and stakeholders (IMPRESS) - a study protocol for a UK-based survey.	Black, Naomi; ; Quenby, Siobhan; Odendaal, Joshua	<ovid:b>INTRODUCTION</ovid:b>: Interventional clinical trials in recurrent miscarriage use varying expected effect sizes to inform their sample size calculations. Often these are not informed by what stakeholders consider a meaningful treatment effect. Adaptive trial designs may integrate stakeholder views on trial success and futility but the criteria to inform this is lacking. This study aims t…	2024	/	BMJ open	14	7	e085929		https://dx.doi.org/10.1136/bmjopen-2024-085929	39067886	#39	Black 2024
Magnesium Sulfate Before Preterm Birth for Neuroprotection: An Updated Cochrane Systematic Review.	Shepherd, Emily S; ; Goldsmith, Shona; Doyle, Lex W; Middleton, Philippa; Marret, Stephane; Rouse, Dwight J; Pryde, Peter; Wolf, Hanne T; Crowther, Caroline A	<ovid:b>OBJECTIVE</ovid:b>: To systematically review the evidence for the effectiveness and safety of magnesium sulfate as a fetal neuroprotective agent when given to individuals at risk of preterm birth., <ovid:b>DATA SOURCES</ovid:b>: We searched Cochrane Pregnancy and Childbirth's Trials Register, ClinicalTrials.gov , the World Health Organization International Clinical Trials Registry Platfor…	2024	/	Obstetrics and gynecology	144	2	161-170		https://dx.doi.org/10.1097/AOG.0000000000005644	38830233	#40	Shepherd 2024
The clinical use of personal hearing amplifiers in facilitating accessible patient-provider communication: A scoping review.	Koerber, Raphaelle M; ; Kokorelias, Kristina M; Sinha, Samir K	<ovid:b>BACKGROUND</ovid:b>: Older adults with hearing loss struggle to communicate with care providers and experience higher mortality rates when hospitalized (Genther et al., 2015), even after controlling for age and comorbidities. Personal hearing amplifiers (PHAs), (e.g., Pocketalkers TM), can improve communication with older patients., <ovid:b>METHODS</ovid:b>: We conducted a scoping review …	2024	/	Journal of the American Geriatrics Society	72	7	2195-2205		https://dx.doi.org/10.1111/jgs.18784	38299694	#41	Koerber 2024
Robotic versus laparoscopic versus open nephrectomy for live kidney donors.	Kourounis, Georgios; ; Tingle, Samuel J; Hoather, Thomas J; Thompson, Emily R; Rogers, Alistair; Page, Tobias; Sanni, Aliu; Rix, David A; Soomro, Naeem A; Wilson, Colin	<ovid:b>BACKGROUND</ovid:b>: Waiting lists for kidney transplantation continue to grow. Live kidney donation significantly reduces waiting times and improves long-term outcomes for recipients. Major disincentives to potential kidney donors are the pain and morbidity associated with surgery. This is an update of a review published in 2011., <ovid:b>OBJECTIVES</ovid:b>: To assess the benefits and h…	2024	/	The Cochrane database of systematic reviews	5	100909747	CD006124		https://dx.doi.org/10.1002/14651858.CD006124.pub3	38721875	#42	Kourounis 2024
Baby HABIT-ILE intervention: study protocol of a randomised controlled trial in infants aged 6-18 months with unilateral cerebral palsy.	Carton de Tournai, Astrid; ; Herman, Enimie; Gathy, Estelle; Ebner-Karestinos, Daniela; Araneda, Rodrigo; Dricot, Laurence; Macq, Benoit; Vandermeeren, Yves; Bleyenheuft, Yannick	<ovid:b>INTRODUCTION</ovid:b>: Research using animal models suggests that intensive motor skill training in infants under 2 years old with cerebral palsy (CP) may significantly reduce, or even prevent, maladaptive neuroplastic changes following brain injury. However, the effects of such interventions to tentatively prevent secondary neurological damages have never been assessed in infants with CP…	2024	/	BMJ open	14	2	e078383		https://dx.doi.org/10.1136/bmjopen-2023-078383	38367973	#43	CartondeTournai 2024
Cost Savings and Waste Reduction Through Redispensing Unused Oral Anticancer Drugs: The ROAD Study.	Smale, Elisabeth M; ; van den Bemt, Bart J F; Heerdink, Eibert R; Desar, Ingrid M E; Egberts, Toine C G; Bekker, Charlotte L	<ovid:b>Importance</ovid:b>: New strategies targeting waste are required to improve financial and ecologic sustainability of expensive therapies, such as oral anticancer drugs, that frequently remain unused by patients. Redispensing unused oral anticancer drugs seems to be a promising strategy when drug quality is guaranteed., <ovid:b>Objectives</ovid:b>: To determine the waste reduction and net …	2024	/	JAMA oncology	10	1	87-94		https://dx.doi.org/10.1001/jamaoncol.2023.4865	37971730	#44	Smale 2024
Workplace interventions to reduce the risk of SARS-CoV-2 infection outside of healthcare settings.	Constantin, Alexandru Marian; ; Noertjojo, Kukuh; Sommer, Isolde; Pizarro, Ana Beatriz; Persad, Emma; Durao, Solange; Nussbaumer-Streit, Barbara; McElvenny, Damien M; Rhodes, Sarah; Martin, Craig; Sampson, Olivia; Jorgensen, Karsten Juhl; Bruschettini, Matteo	<ovid:b>BACKGROUND</ovid:b>: Although many people infected with SARS-CoV-2 (severe acute respiratory syndrome coronavirus 2) experience no or mild symptoms, some individuals can develop severe illness and may die, particularly older people and those with underlying medical problems. Providing evidence-based interventions to prevent SARS-CoV-2 infection has become more urgent with the potential ps…	2024	/	The Cochrane database of systematic reviews	4	100909747	CD015112		https://dx.doi.org/10.1002/14651858.CD015112.pub3	38597249	#45	Constantin 2024
Mobile health technologies to improve walking distance in people with intermittent claudication.	Elfghi, Marah; ; Dunne, Denise; Jones, Jennifer; Gibson, Irene; Flaherty, Gerard; McEvoy, John William; Sultan, Sherif; Jordan, Fionnuala; Tawfick, Wael	<ovid:b>BACKGROUND</ovid:b>: Peripheral arterial disease (PAD) is the obstruction or narrowing of the large arteries of the lower limbs, which can result in impaired oxygen supply to the muscle and other tissues during exercise, or even at rest in more severe cases. PAD is classified into five categories (Fontaine classification). It may be asymptomatic or various levels of claudication pain may …	2024	/	The Cochrane database of systematic reviews	2	100909747	CD014717		https://dx.doi.org/10.1002/14651858.CD014717.pub2	38353263	#46	Elfghi 2024
LipiFlow for the treatment of dry eye disease.	Pucker, Andrew D; ; Yim, Tsz Wing; Rueff, Erin; Ngo, William; Tichenor, Anna A; Conto, John E	<ovid:b>BACKGROUND</ovid:b>: Meibomian gland dysfunction (MGD) is the most common underlying cause of dry eye disease (DED). MGD leads to pathological alteration of the composition or quantity of meibum, or both, which subsequently results in tear evaporation and the typical signs and symptoms associated with DED. The LipiFlow Thermal Pulsation System (LipiFlow) is a medical device used to treat …	2024	/	The Cochrane database of systematic reviews	2	100909747	CD015448		https://dx.doi.org/10.1002/14651858.CD015448.pub2	38314898	#47	Pucker 2024
Vitamin B12 supplementation during pregnancy for maternal and child health outcomes.	Finkelstein, Julia L; ; Fothergill, Amy; Venkatramanan, Sudha; Layden, Alexander J; Williams, Jennifer L; Crider, Krista S; Qi, Yan Ping	<ovid:b>BACKGROUND</ovid:b>: Vitamin B<ovid:sub>12</ovid:sub> deficiency is a major public health problem worldwide, with the highest burden in elderly people, pregnant women, and young children. Due to its role in DNA synthesis and methylation, folate metabolism, and erythropoiesis, vitamin B<ovid:sub>12</ovid:sub> supplementation during pregnancy may confer longer-term benefits to maternal and …	2024	/	The Cochrane database of systematic reviews	1	100909747	CD013823		https://dx.doi.org/10.1002/14651858.CD013823.pub2	38189492	#48	Finkelstein 2024
Lamotrigine add-on therapy for drug-resistant focal epilepsy.	Panebianco, Mariangela; ; Bresnahan, Rebecca; Marson, Anthony G	<ovid:b>BACKGROUND</ovid:b>: This is an updated version of a Cochrane Review last updated in 2020. Epilepsy is a common neurological disorder, affecting 0.5% to 1% of the population. In nearly 30% of cases, epilepsy is resistant to currently available drugs. Pharmacological treatment remains the first choice to control epilepsy. Lamotrigine is a second-generation antiseizure medication. When used…	2023	/	The Cochrane database of systematic reviews	12	100909747	CD001909		https://dx.doi.org/10.1002/14651858.CD001909.pub4	38078494	#49	Panebianco 2023
Magnesium sulphate for women at risk of preterm birth for neuroprotection of the fetus.	Shepherd, Emily S; ; Goldsmith, Shona; Doyle, Lex W; Middleton, Philippa; Marret, Stephane; Rouse, Dwight J; Pryde, Peter; Wolf, Hanne T; Crowther, Caroline A	<ovid:b>BACKGROUND</ovid:b>: Magnesium sulphate is a common therapy in perinatal care. Its benefits when given to women at risk of preterm birth for fetal neuroprotection (prevention of cerebral palsy for children) were shown in a 2009 Cochrane review. Internationally, use of magnesium sulphate for preterm cerebral palsy prevention is now recommended practice. As new randomised controlled trials …	2024	/	The Cochrane database of systematic reviews	5	100909747	CD004661		https://dx.doi.org/10.1002/14651858.CD004661.pub4	38726883	#50	Shepherd 2024
Non-immunosuppressive treatment for IgA nephropathy.	Tunnicliffe, David J; ; Reid, Sharon; Craig, Jonathan C; Samuels, Joshua A; Molony, Donald A; Strippoli, Giovanni Fm	<ovid:b>BACKGROUND</ovid:b>: IgA nephropathy (IgAN) is the most common primary glomerular disease, with approximately 20% to 40% of patients progressing to kidney failure within 25 years. Non-immunosuppressive treatment has become a mainstay in the management of IgAN by improving blood pressure (BP) management, decreasing proteinuria, and avoiding the risks of long-term immunosuppressive manageme…	2024	/	The Cochrane database of systematic reviews	2	100909747	CD003962		https://dx.doi.org/10.1002/14651858.CD003962.pub3	38299639	#51	Tunnicliffe 2024
Immunosuppressive therapy for IgA nephropathy in children.	Alladin, Areefa; ; Hahn, Deirdre; Hodson, Elisabeth M; Ravani, Pietro; Pfister, Kenneth; Quinn, Robert R; Samuel, Susan M	<ovid:b>BACKGROUND</ovid:b>: IgA nephropathy (IgAN) is the most common cause of primary glomerulonephritis. It is a heterogeneous disease with different presentations and high morbidity. Thirty per cent of adults and 20% of children (followed into adulthood) will have a 50% decline in kidney function or develop kidney failure after 10 years., <ovid:b>OBJECTIVES</ovid:b>: To determine the benefits…	2024	/	The Cochrane database of systematic reviews	6	100909747	CD015060		https://dx.doi.org/10.1002/14651858.CD015060.pub2	38864363	#52	Alladin 2024
Testosterone replacement in men with sexual dysfunction.	Lee, Hunju; ; Hwang, Eu Chang; Oh, Cheol Kyu; Lee, Solam; Yu, Ho Song; Lim, Jung Soo; Kim, Hong Wook; Walsh, Thomas; Kim, Myung Ha; Jung, Jae Hung; Dahm, Philipp	<ovid:b>BACKGROUND</ovid:b>: Clinical practice guidelines recommend testosterone replacement therapy (TRT) for men with sexual dysfunction and testosterone deficiency. However, TRT is commonly promoted in men without testosterone deficiency and existing trials often do not clearly report participants' testosterone levels or testosterone-related symptoms. This review assesses the potential benefit…	2024	/	The Cochrane database of systematic reviews	1	100909747	CD013071		https://dx.doi.org/10.1002/14651858.CD013071.pub2	38224135	#53	Lee 2024
Angiotensin-converting-enzyme inhibitors and angiotensin receptor blockers for preventing the progression of diabetic kidney disease.	Natale, Patrizia; ; Palmer, Suetonia C; Navaneethan, Sankar D; Craig, Jonathan C; Strippoli, Giovanni Fm	<ovid:b>BACKGROUND</ovid:b>: Guidelines suggest that adults with diabetes and kidney disease receive treatment with angiotensin-converting-enzyme inhibitors (ACEi) or angiotensin receptor blockers (ARB). This is an update of a Cochrane review published in 2006., <ovid:b>OBJECTIVES</ovid:b>: We compared the efficacy and safety of ACEi and ARB therapy (either as monotherapy or in combination) on ca…	2024	/	The Cochrane database of systematic reviews	4	100909747	CD006257		https://dx.doi.org/10.1002/14651858.CD006257.pub2	38682786	#54	Natale 2024
Routine intraoperative ureteric stenting for kidney transplant recipients.	Patterson, Laurence G; ; Tingle, Samuel J; Rix, David A; Manas, Derek M; Wilson, Colin H	<ovid:b>BACKGROUND</ovid:b>: Major urological complications (MUCs) after kidney transplantation contribute to patient morbidity and compromise graft function. The majority arise from vesicoureteric anastomosis and present early after transplantation. Ureteric stents have been successfully used to treat such complications. A number of centres have adopted a policy of universal prophylactic stentin…	2024	/	The Cochrane database of systematic reviews	7	100909747	CD004925		https://dx.doi.org/10.1002/14651858.CD004925.pub4	38979749	#55	Patterson 2024
Antiviral medications for preventing cytomegalovirus disease in solid organ transplant recipients.	Vernooij, Robin Wm; ; Michael, Mini; Ladhani, Maleeka; Webster, Angela C; Strippoli, Giovanni Fm; Craig, Jonathan C; Hodson, Elisabeth M	<ovid:b>BACKGROUND</ovid:b>: The risk of cytomegalovirus (CMV) infection in solid organ transplant recipients has resulted in the frequent use of prophylaxis to prevent the clinical syndrome associated with CMV infection. This is an update of a review first published in 2005 and updated in 2008 and 2013., <ovid:b>OBJECTIVES</ovid:b>: To determine the benefits and harms of antiviral medications to…	2024	/	The Cochrane database of systematic reviews	5	100909747	CD003774		https://dx.doi.org/10.1002/14651858.CD003774.pub5	38700045	#56	Vernooij 2024
Retrograde distal access versus femoral access for below the knee angioplasty.	Toledo Barros, Marcos G; ; Fonseca, Andre V; Amorim, Jorge E; Vasconcelos, Vladimir	<ovid:b>BACKGROUND</ovid:b>: The prevalence of peripheral artery disease (PAD) in the general population is about 12% to 14% and it increases with age. PAD increased from 164 million people in 2000 to 202 million people in 2010. More than two-thirds of people with PAD are based in low- or middle-income countries. Critical limb ischaemia (CLI) occurs in 1% to 2% of people with intermittent claudic…	2024	/	The Cochrane database of systematic reviews	1	100909747	CD013637		https://dx.doi.org/10.1002/14651858.CD013637.pub2	38193637	#57	ToledoBarros 2024
Sodium-glucose co-transporter protein 2 (SGLT2) inhibitors for people with chronic kidney disease and diabetes.	Natale, Patrizia; ; Tunnicliffe, David J; Toyama, Tadashi; Palmer, Suetonia C; Saglimbene, Valeria M; Ruospo, Marinella; Gargano, Letizia; Stallone, Giovanni; Gesualdo, Loreto; Strippoli, Giovanni Fm	<ovid:b>BACKGROUND</ovid:b>: Diabetes is associated with high risks of premature chronic kidney disease (CKD), cardiovascular diseases, cardiovascular death and impaired quality of life. People with diabetes are more likely to develop kidney impairment, and approximately one in three adults with diabetes have CKD. People with CKD and diabetes experience a substantially higher risk of cardiovascul…	2024	/	The Cochrane database of systematic reviews	5	100909747	CD015588		https://dx.doi.org/10.1002/14651858.CD015588.pub2	38770818	#58	Natale 2024
Feasibility and acceptability of a low-resource-intensive, transdiagnostic intervention for children with social-communication challenges in early childhood education settings.	Siller, Michael; ; Morgan, Lindee; Fuhrmeister, Sally; Wedderburn, Quentin; Schirmer, Brooke; Chatson, Emma; Gillespie, Scott	<ovid:b>ABSTRACT</ovid:b>: Preschool classrooms provide a unique context for supporting the development of children with social-communication challenges. This study is an uncontrolled clinical trial of an adapted professional development intervention for preschool teachers (Social Emotional Engagement-Knowledge & Skills-Early Childhood). Social Emotional Engagement-Knowledge & Skills-Early Childh…	2024	/	Autism : the international journal of research and practice	28	3	587-599		https://dx.doi.org/10.1177/13623613231179289	37291971	#59	Siller 2024
The impact of an integrated early palliative care telehealth intervention on the quality of life of heart failure patients: a randomized controlled feasibility study.	Mirshahi, Arvin; ; Bakitas, Marie; Khoshavi, Meysam; Khanipour-Kencha, Ali; Riahi, Seyed Mohammad; Wells, Rachel; Odom, J Nicholas; Ghiyasvandian, Shahrzad; Zakerimoghadam, Masoumeh	<ovid:b>BACKGROUND</ovid:b>: While palliative care for patients with heart failure has gained global attention, in Iran most palliative care interventions have focused only on cancer patients. The purpose of this study is to determine the feasibility and acceptability of a telehealth palliative care intervention to improve the quality of life in patients with heart failure in Iran., <ovid:b>METHO…	2024	/	BMC palliative care	23	1	22		https://dx.doi.org/10.1186/s12904-024-01348-z	38254058	#60	Mirshahi 2024
Evaluating the impact of a SIMPlified LaYered consent process on recruitment of potential participants to the <ovid:i>Staphylococcus aureus</ovid:i> Network Adaptive Platform trial: study protocol for a multicentre pragmatic nested randomised clinical tri	Ong, Sean W X; ; Lee, Todd C; Fowler, Robert A; Mahar, Robert; Pinto, Ruxandra L; Rishu, Asgar; Petrella, Lina; Whiteway, Lyn; Cheng, Matthew; McDonald, Emily; Johnstone, Jennie; Mertz, Dominik; Kandel, Christopher; Somayaji, Ranjani; Davis, Joshua S; Tong, Steven Y C; Daneman, Nick	<ovid:b>INTRODUCTION</ovid:b>: Informed consent forms (ICFs) for randomised clinical trials (RCTs) can be onerous and lengthy. The process has the potential to overwhelm patients with information, leading them to miss elements of the study that are critical for an informed decision. Specifically, overly long and complicated ICFs have the potential to increase barriers to trial participation for p…	2024	/	BMJ open	14	1	e083239		https://dx.doi.org/10.1136/bmjopen-2023-083239	38238170	#61	Ong 2024
General Characteristics and Design Taxonomy of Chatbots for COVID-19: Systematic Review.	Lim, Wendell Adrian; ; Custodio, Razel; Sunga, Monica; Amoranto, Abegail Jayne; Sarmiento, Raymond Francis	<ovid:b>BACKGROUND</ovid:b>: A conversational agent powered by artificial intelligence, commonly known as a chatbot, is one of the most recent innovations used to provide information and services during the COVID-19 pandemic. However, the multitude of conversational agents explicitly designed during the COVID-19 pandemic calls for characterization and analysis using rigorous technological framewo…	2024	/	Journal of medical Internet research	26	100959882	e43112		https://dx.doi.org/10.2196/43112	38064638	#62	Lim 2024
Transabdominal pre-peritoneal (TAPP) versus totally extraperitoneal (TEP) laparoscopic techniques for inguinal hernia repair.	Andresen, Kristoffer; ; Rosenberg, Jacob	<ovid:b>BACKGROUND</ovid:b>: An inguinal hernia occurs when part of the intestine protrudes through the abdominal muscles. In adults, this common condition is much more likely in men than in women. Inguinal hernia can be monitored by 'watchful waiting', but if symptoms persist or worsen, surgery is usually required, which can be open or laparoscopic. Laparoscopic (keyhole) repair of inguinal hern…	2024	/	The Cochrane database of systematic reviews	7	100909747	CD004703		https://dx.doi.org/10.1002/14651858.CD004703.pub3	38963034	#63	Andresen 2024
Preoperative coronary interventions for preventing acute myocardial infarction in the perioperative period of major open vascular or endovascular surgery.	Botelho, Francesco E; ; Flumignan, Ronald Lg; Shiomatsu, Gabriella Yuka; de Castro-Santos, Guilherme; Cacione, Daniel G; Leite, Jose Oyama; Baptista-Silva, Jose Cc	<ovid:b>BACKGROUND</ovid:b>: Postoperative myocardial infarction (POMI) is associated with major surgeries and remains the leading cause of mortality and morbidity in people undergoing vascular surgery, with an incidence rate ranging from 5% to 20%. Preoperative coronary interventions, such as coronary artery bypass grafting (CABG) or percutaneous coronary interventions (PCI), may help prevent ac…	2024	/	The Cochrane database of systematic reviews	7	100909747	CD014920		https://dx.doi.org/10.1002/14651858.CD014920.pub2	38958136	#64	Botelho 2024
Home versus in-centre haemodialysis for people with kidney failure.	Cheetham, Melissa S; ; Ethier, Isabelle; Krishnasamy, Rathika; Cho, Yeoungjee; Palmer, Suetonia C; Johnson, David W; Craig, Jonathan C; Stroumza, Paul; Frantzen, Luc; Hegbrant, Jorgen; Strippoli, Giovanni Fm	<ovid:b>BACKGROUND</ovid:b>: Home haemodialysis (HHD) may be associated with important clinical, social or economic benefits. However, few randomised controlled trials (RCTs) have evaluated HHD versus in-centre HD (ICHD). The relative benefits and harms of these two HD modalities are uncertain. This is an update of a review first published in 2014. This update includes non-randomised studies of i…	2024	/	The Cochrane database of systematic reviews	4	100909747	CD009535		https://dx.doi.org/10.1002/14651858.CD009535.pub3	38588450	#65	Cheetham 2024
Group schema therapy combined with psychomotor therapy for older adults with a personality disorder: an open-label, multicentre, randomised controlled trial.	Veenstra-Spruit, Martine S; ; Bouman, Renske; van Dijk, Silvia Dm; van Asselt, Antoinette DI; van Alphen, Sebastiaan Pj; Veenstra, Dorothee H; de Ruiter, Marije; Troost, Saskia E; Lammers, Monique W; Vulker, Frank; Smeets-Janssen, Maureen Mj; van den Brink, Rob Hs; Voshaar, Richard C Oude	<ovid:b>BACKGROUND</ovid:b>: Although several types of psychotherapy effectively reduce psychological distress associated with personality disorders, randomised controlled trials (RCT) have systematically excluded older patients. We aimed to examine the effectiveness of group schema therapy combined with psychomotor therapy (GST + PMT) in later life compared with treatment as usual (TAU)., <ovid:…	2024	/	The lancet. Healthy longevity	5	4	e245-e254		https://dx.doi.org/10.1016/S2666-7568(24)00001-1	38555919	#66	Veenstra-Spruit 2024
Sympathetic nerve blocks for persistent pain in adults with inoperable abdominopelvic cancer.	Nagar, Sachin D; ; Nagar, Sarah J; Jordan, Vanessa; Dawson, Jennifer	<ovid:b>BACKGROUND</ovid:b>: Persistent visceral pain is an unpleasant sensation coming from one or more organs within the body. Visceral pain is a common symptom in those with advanced cancer. Interventional procedures, such as neurolytic sympathetic nerve blocks, have been suggested as additional treatments that may play a part in optimising pain management for individuals with this condition.,…	2024	/	The Cochrane database of systematic reviews	6	100909747	CD015229		https://dx.doi.org/10.1002/14651858.CD015229.pub2	38842054	#67	Nagar 2024
Adaptive Designs in Implementation Science and Practice: Their Promise and the Need for Greater Understanding and Improved Communication.	Kilbourne, Amy; ; Chinman, Matthew; Rogal, Shari; Almirall, Daniel	The promise of adaptation and adaptive designs in implementation science has been hindered by the lack of clarity and precision in defining what it means to adapt, especially regarding the distinction between adaptive study designs and adaptive implementation strategies. To ensure a common language for science and practice, authors reviewed the implementation science literature and found that the…	2024	/	Annual review of public health	45	1	69-88		https://dx.doi.org/10.1146/annurev-publhealth-060222-014438	37931183	#68	Kilbourne 2024
First episode psychosis caregiver perspectives on motivational interviewing for loved ones training: A qualitative study.	Ipekci, Bediha; ; Thibeau, Heather; Barnard, Emily; Keshavan, Matcheri S; Bye, Akansha Vaswani; Kline, Emily R	<ovid:b>BACKGROUND</ovid:b>: Past research has found that family involvement in psychosis treatment leads to better patient outcomes. Thus, caregiver communication skills training can be a viable approach to reducing caregiver stress and increasing self-efficacy and communication., <ovid:b>AIM</ovid:b>: The purpose of this qualitative study was to describe family caregivers' perceptions of change…	2024	/	Early intervention in psychiatry	18	7	553-560		https://dx.doi.org/10.1111/eip.13500	38323386	#69	Ipekci 2024
Future for cardiogenic shock research.	Moller, Jacob Eifer; ; Thiele, Holger; Hassager, Christian	<ovid:b>PURPOSE OF REVIEW</ovid:b>: To discuss future research themes and study design in cardiogenic shock., <ovid:b>RECENT FINDINGS</ovid:b>: Cardiogenic shock research faces multiple challenges, hindering progress in understanding and treating this life-threatening condition. Cardiogenic shock's heterogeneous nature poses challenges in patient selection for clinical trials, potentially leading…	2024	/	Current opinion in critical care	30	4	392-395		https://dx.doi.org/10.1097/MCC.0000000000001169	38841905	#70	Moller 2024
Developments in the Design, Conduct, and Reporting of Child Health Trials.	Baba, Ami; ; Aregbesola, Alex; Caldwell, Patrina H Y; Elliott, Sarah A; Elsman, Ellen B M; Fernandes, Ricardo M; Hartling, Lisa; Heath, Anna; Kelly, Lauren E; Preston, Jennifer; Sammy, Adrian; Webbe, James; Williams, Katrina; Woolfall, Kerry; Klassen, Terry P; Offringa, Martin	To identify priority areas to improve the design, conduct, and reporting of pediatric clinical trials, the international expert network, Standards for Research (StaR) in Child Health, was assembled and published the first 6 Standards in Pediatrics in 2012. After a recent review summarizing the 247 publications by StaR Child Health authors that highlight research practices that add value and reduc…	2024	/	Pediatrics	154	1			https://dx.doi.org/10.1542/peds.2024-065799	38832441	#71	Baba 2024
Improving foot self-care in people with diabetes in Ghana: A development and feasibility randomised trial of a context appropriate, family-orientated diabetic footcare intervention.	Suglo, Joseph Ngmenesegre; ; Winkley, Kirsty; Sturt, Jackie	<ovid:b>OBJECTIVE</ovid:b>: Africa presents a higher diabetic foot ulcer prevalence estimate of 7.2% against global figures of 6.3%. Engaging family members in self-care education interventions has been shown to be effective at preventing diabetes-related foot ulcers. This study culturally adapted and tested the feasibility and acceptability of an evidence-based footcare family intervention in Gh…	2024	/	PloS one	19	5	e0302385		https://dx.doi.org/10.1371/journal.pone.0302385	38718093	#72	Suglo 2024
Interventions for preventing haemodialysis dysequilibrium syndrome.	Kulkarni, Manjunath; ; Prabhu, Attur Ravindra; Rao, Indu Ramachandra; Nagaraju, Shankar Prasad	<ovid:b>BACKGROUND</ovid:b>: Dialysis dysequilibrium syndrome (DDS) refers to neurological symptoms usually seen during or after new initiation or following reinitiation of haemodialysis (HD) after missing multiple sessions. DDS is associated with death and morbidity. We studied interventions aimed at preventing DDS., <ovid:b>OBJECTIVES</ovid:b>: To evaluate the benefits and harms of different ty…	2024	/	The Cochrane database of systematic reviews	5	100909747	CD015526		https://dx.doi.org/10.1002/14651858.CD015526.pub2	38775299	#73	Kulkarni 2024
The role of sealants for achieving anastomotic hemostasis in vascular surgery.	Ma, Gar-Way; ; Kucey, Andrew; Tyagi, Sam C; Papia, Giuseppe; Kucey, Daryl S; Varcoe, Ramon L; Forbes, Thomas; Neville, Richard; Dueck, Andrew D; Kayssi, Ahmed	<ovid:b>BACKGROUND</ovid:b>: During vascular interventions, connections that link arteries, veins, or synthetic grafts, which are known as an 'anastomosis', may be necessary. Vascular anastomoses can bleed from the needle holes that result from the creation of the anastomoses. Various surgical options are available for achieving hemostasis, or the stopping of bleeding, including the application o…	2024	/	The Cochrane database of systematic reviews	5	100909747	CD013421		https://dx.doi.org/10.1002/14651858.CD013421.pub2	38695613	#74	Ma 2024
Battling the coronavirus 'infodemic' among social media users in Kenya and Nigeria.	Offer-Westort, Molly; ; Rosenzweig, Leah R; Athey, Susan	How can we induce social media users to be discerning when sharing information during a pandemic? An experiment on Facebook Messenger with users from Kenya (n = 7,498) and Nigeria (n = 7,794) tested interventions designed to decrease intentions to share COVID-19 misinformation without decreasing intentions to share factual posts. The initial stage of the study incorporated: (1) a factorial design…	2024	/	Nature human behaviour	8	5	823-834		https://dx.doi.org/10.1038/s41562-023-01810-7	38499773	#75	Offer-Westort 2024
Repurposing of dextromethorphan as an adjunct therapy in patients with major depressive disorder: a randomised, group sequential adaptive design, controlled clinical trial protocol.	Maji, Shampa; ; Mohapatra, Debadatta; Jena, Monalisa; Srinivasan, Anand; Maiti, Rituparna	<ovid:b>BACKGROUND</ovid:b>: Therapeutic latency, lack of efficacy and adverse drug reactions are the major concerns in current antidepressant therapies. To overcome these treatment hurdles, add-on therapy to conventional antidepressant medications may lead to better therapeutic outcomes. The present randomised controlled trial has been planned to evaluate the efficacy and safety of add-on dextro…	2024	/	BMJ open	14	4	e080500		https://dx.doi.org/10.1136/bmjopen-2023-080500	38688675	#76	Maji 2024
Rehabilitation of back pain in the pediatric population: a mixed studies systematic review.	Yu, Hainan; ; Southerst, Danielle; Wong, Jessica J; Verville, Leslie; Connell, Gaelan; Ead, Lauren; Mior, Silvano; Hestbaek, Lise; Swain, Michael; Brunton, Ginny; Shearer, Heather M; Papaconstantinou, Efrosini; To, Daphne; Germann, Darrin; Pohlman, Katie; Cedraschi, Christine; Cancelliere, Carol	<ovid:b>BACKGROUND</ovid:b>: A significant proportion of children and adolescents experience back pain. However, a comprehensive systematic review on the effectiveness of rehabilitation interventions is lacking., <ovid:b>OBJECTIVES</ovid:b>: To evaluate benefits and harms of rehabilitation interventions for non-specific low back pain (LBP) or thoracic spine pain in the pediatric population., <ovi…	2024	/	Chiropractic & manual therapies	32	1	14		https://dx.doi.org/10.1186/s12998-024-00538-z	38720355	#77	Yu 2024
Interim decision making in seamless trial designs: An application in an adaptive dose-finding study in a rare kidney disease.	Papachristofi, Olympia; ; Bornkamp, Bjorn; Wright, Melanie; Friede, Tim	Adaptive seamless trial designs, combining the learning and confirming cycles of drug development in a single trial, have gained popularity in recent years. Adaptations may include dose selection, sample size re-estimation and enrichment of the study population. Despite methodological advances and recognition of the potential efficiency gains such designs offer, their implementation, including ho…	2024	/	Pharmaceutical statistics	23	1	20-30		https://dx.doi.org/10.1002/pst.2335	37691560	#78	Papachristofi 2024
The establishment of a multiple myeloma clinical registry in the Asia-Pacific region: The Asia-Pacific Myeloma and Related Diseases Registry (APAC MRDR).	Aoki, Naomi; ; Chen, Pin-Yen; Chen, Wenming; Chng, Wee Joo; Gan, Gin Gin; Goh, Yeow Tee; Hou, Jian; Huang, Jeffrey; Kim, Kihyun; Lee, Je Jung; Lu, Jin; McQuilten, Zoe K; Min, Chang Ki; Moore, Elizabeth; Oliver, Laura; Waters, Neil A; Wellard, Cameron; Wood, Erica M; Yeh, Su-Peng; Spencer, Andrew	<ovid:b>BACKGROUND</ovid:b>: Multiple myeloma (MM) is the second most common haematological cancer worldwide. Along with related diseases including monoclonal gammopathy of undetermined significance (MGUS), plasma cell leukaemia (PCL) and plasmacytoma, MM incidence is rising, yet it remains incurable and represents a significant disease burden. Clinical registries can provide important informatio…	2024	/	BMC medical research methodology	24	1	102		https://dx.doi.org/10.1186/s12874-024-02227-0	38698331	#79	Aoki 2024
Efficacy of home phototherapy versus inpatient phototherapy for neonatal hyperbilirubinemia: a systematic review and meta-analysis.	Li, Rui; ; Li, Tingting; Yan, Xudong; Feng, Jing; Yu, Zhangbin; Chen, Cheng	<ovid:b>BACKGROUND</ovid:b>: Home phototherapy (HPT) remains a contentious alternative to inpatient phototherapy (IPT) for neonatal hyperbilirubinemia. To guide evidence-based clinical decision-making, we conducted a meta-analysis of randomized clinical trials (RCTs) and cohort studies and assessed the comparative risks and benefits of HPT and IPT., <ovid:b>METHODS</ovid:b>: PubMed, Embase, Web o…	2024	/	Italian journal of pediatrics	50	1	37		https://dx.doi.org/10.1186/s13052-024-01613-0	38433210	#80	Li 2024
Therapeutic misunderstandings in modern research.	Heynemann, Sarah; ; Lipworth, Wendy; McLachlan, Sue-Anne; Philip, Jennifer; John, Tom; Kerridge, Ian	Clinical trials play a crucial role in generating evidence about healthcare interventions and improving outcomes for current and future patients. For individual trial participants, however, there are inevitably trade-offs involved in clinical trial participation, given that trials have traditionally been designed to benefit future patient populations rather than to offer personalised care. Failur…	2024	/	Bioethics	38	2	138-152		https://dx.doi.org/10.1111/bioe.13241	38115678	#81	Heynemann 2024
REMAP Periop: a randomised, embedded, multifactorial adaptive platform trial protocol for perioperative medicine to determine the optimal enhanced recovery pathway components in complex abdominal surgery patients within a US healthcare system.	Holder-Murray, Jennifer; ; Esper, Stephen A; Althans, Alison R; Knight, Joshua; Subramaniam, Kathirvel; Derenzo, Joseph; Ball, Ryan; Beaman, Shawn; Luke, Charles; La Colla, Luca; Schott, Nicholas; Williams, Brian; Lorenzi, Elizabeth; Berry, Lindsay R; Viele, Kert; Berry, Scott; Masters, Miranda; Meister, Katie A; Wilkinson, Todd; Garrard, William; Marroquin, Oscar C; Mahajan, Aman	<ovid:b>INTRODUCTION</ovid:b>: Implementation of enhanced recovery pathways (ERPs) has resulted in improved patient-centred outcomes and decreased costs. However, there is a lack of high-level evidence for many ERP elements. We have designed a randomised, embedded, multifactorial, adaptive platform perioperative medicine (REMAP Periop) trial to evaluate the effectiveness of several perioperative …	2023	/	BMJ open	13	12	e078711		https://dx.doi.org/10.1136/bmjopen-2023-078711	38154902	#82	Holder-Murray 2023
Benefits and Harms of Edible Vegetable Oils and Fats Fortified with Vitamins A and D as a Public Health Intervention in the General Population: A Systematic Review of Interventions.	Szabo, Eva; ; Csolle, Ildiko; Felso, Regina; Kuellenberg de Gaudry, Daniela; Nyakundi, Patrick Nyamemba; Ibrahim, Kazahyet; Metzendorf, Maria-Inti; Ferenci, Tamas; Lohner, Szimonetta	This systematic review aims to assess whether edible vegetable oils and fats fortified with vitamin A and/or D are effective and safe in improving vitamin intake and ameliorating deficiency states in the general population. In November 2022, we systematically searched MEDLINE, Cochrane CENTRAL, Scopus, Global Index Medicus, ClinicalTrials.gov, and WHO ICTRP (International Clinical Trials Registry…	2023	/	Nutrients	15	24			https://dx.doi.org/10.3390/nu15245135	38140394	#83	Szabo 2023
HMG CoA reductase inhibitors (statins) for people with chronic kidney disease not requiring dialysis.	Tunnicliffe, David J; ; Palmer, Suetonia C; Cashmore, Brydee A; Saglimbene, Valeria M; Krishnasamy, Rathika; Lambert, Kelly; Johnson, David W; Craig, Jonathan C; Strippoli, Giovanni Fm	<ovid:b>BACKGROUND</ovid:b>: Cardiovascular disease is the most frequent cause of death in people with early stages of chronic kidney disease (CKD), and the absolute risk of cardiovascular events is similar to people with coronary artery disease. This is an update of a review first published in 2009 and updated in 2014, which included 50 studies (45,285 participants)., <ovid:b>OBJECTIVES</ovid:b>…	2023	/	The Cochrane database of systematic reviews	11	100909747	CD007784		https://dx.doi.org/10.1002/14651858.CD007784.pub3	38018702	#84	Tunnicliffe 2023
Antioxidants for adults with chronic kidney disease.	Colombijn, Julia Mt; ; Hooft, Lotty; Jun, Min; Webster, Angela C; Bots, Michiel L; Verhaar, Marianne C; Vernooij, Robin Wm	<ovid:b>BACKGROUND</ovid:b>: Chronic kidney disease (CKD) is a significant risk factor for cardiovascular disease (CVD) and death. Increased oxidative stress in people with CKD has been implicated as a potential causative factor. Antioxidant therapy decreases oxidative stress and may consequently reduce cardiovascular morbidity and death in people with CKD. This is an update of a Cochrane review …	2023	/	The Cochrane database of systematic reviews	11	100909747	CD008176		https://dx.doi.org/10.1002/14651858.CD008176.pub3	37916745	#85	Colombijn 2023
Early versus late tracheostomy in critically ill COVID-19 patients.	Szafran, Agnieszka; ; Dahms, Karolina; Ansems, Kelly; Skoetz, Nicole; Monsef, Ina; Breuer, Thomas; Benstoem, Carina	<ovid:b>BACKGROUND</ovid:b>: The role of early tracheostomy as an intervention for critically ill COVID-19 patients is unclear. Previous reports have described prolonged intensive care stays and difficulty weaning from mechanical ventilation in critically ill COVID-19 patients, particularly in those developing acute respiratory distress syndrome. Pre-pandemic evidence on the benefits of early tra…	2023	/	The Cochrane database of systematic reviews	11	100909747	CD015532		https://dx.doi.org/10.1002/14651858.CD015532	37982427	#86	Szafran 2023
Synbiotics, prebiotics and probiotics for people with chronic kidney disease.	Cooper, Tess E; ; Khalid, Rabia; Chan, Samuel; Craig, Jonathan C; Hawley, Carmel M; Howell, Martin; Johnson, David W; Jaure, Allison; Teixeira-Pinto, Armando; Wong, Germaine	<ovid:b>BACKGROUND</ovid:b>: Chronic kidney disease (CKD) is a major public health problem affecting 13% of the global population. Prior research has indicated that CKD is associated with gut dysbiosis. Gut dysbiosis may lead to the development and/or progression of CKD, which in turn may in turn lead to gut dysbiosis as a result of uraemic toxins, intestinal wall oedema, metabolic acidosis, prol…	2023	/	The Cochrane database of systematic reviews	10	100909747	CD013631		https://dx.doi.org/10.1002/14651858.CD013631.pub2	37870148	#87	Cooper 2023
Ethical priorities for international collaborative adaptive platform trials for public health emergencies.	Wright, Katharine; ; Ali, Joseph; Davies, Alun; Glasziou, Paul; Gobat, Nina; Kuchenmuller, Tanja; Littler, Katherine; Modlin, Chelsea; Pascoe, Lee-Anne; Reis, Andreas; Singh, Jerome Amir		2023	/	BMJ global health	8	7			https://dx.doi.org/10.1136/bmjgh-2023-012930	37524503	#88	Wright 2023
TeleRehabilitation with Aims to Improve Lower extremity recovery in community-dwelling individuals who have had a stroke: protocol for a multisite, parallel group, assessor-blinded, randomised attention-controlled trial.	Sakakibara, Brodie M; ; Wiley, Elise; Barclay, Ruth; Bayley, Mark; Davis, Jennifer C; Eng, Janice J; Harris, Anne; Inness, Elizabeth L; MacKay-Lyons, Marilyn; Monaghan, Jennifer; Pollock, Courtney; Pooyania, Sepideh; Schneeberg, Amy; Teasell, Robert; Yao, Jennifer; Tang, Ada	<ovid:b>INTRODUCTION</ovid:b>: Telerehabilitation is an accessible service delivery model that may support innovative lower extremity rehabilitation programmes that extend the stroke recovery continuum into the community. Unfortunately, there is limited evidence on the provision of exercises for lower extremity recovery after stroke delivered using telerehabilitation. In response, we developed th…	2023	/	BMJ open	13	7	e076723		https://dx.doi.org/10.1136/bmjopen-2023-076723	37474180	#89	Sakakibara 2023
Exploring the acceptability, feasibility, and appropriateness of a communication-friendly classroom tool for use in Irish schools: A qualitative inquiry.	Gallagher, Aoife Lily; ; Murphy, Rachel; Fitzgerald, Johanna; Murphy, Carol-Anne; Law, James	<ovid:b>BACKGROUND</ovid:b>: Ten percent of the school-aged population have speech, language, and communication needs (SLCN) that impact access to the curriculum. Successful implementation of classroom-based SLCN interventions can reduce barriers to learning, thereby improving educational outcomes for this vulnerable population. The challenges of implementing innovations in educational settings a…	2023	/	PloS one	18	6	e0287471		https://dx.doi.org/10.1371/journal.pone.0287471	37347731	#90	Gallagher 2023
Angiotensin-converting enzyme inhibitors and angiotensin receptor blockers for adults with early (stage 1 to 3) non-diabetic chronic kidney disease.	Cooper, Tess E; ; Teng, Claris; Tunnicliffe, David J; Cashmore, Brydee A; Strippoli, Giovanni Fm	<ovid:b>BACKGROUND</ovid:b>: Chronic kidney disease (CKD) is a long-term condition that occurs as a result of damage to the kidneys. Early recognition of CKD is becoming increasingly common due to widespread laboratory estimated glomerular filtration rate (eGFR) reporting, raised clinical awareness, and international adoption of the Kidney Disease Improving Global Outcomes (KDIGO) classifications…	2023	/	The Cochrane database of systematic reviews	7	100909747	CD007751		https://dx.doi.org/10.1002/14651858.CD007751.pub3	37466151	#91	Cooper 2023
Physical exercise for the treatment of non-ulcerated chronic venous insufficiency.	Araujo, Diego N; ; Ribeiro, Cibele Td; Maciel, Alvaro Cc; Bruno, Selma S; Fregonezi, Guilherme Af; Dias, Fernando Al	<ovid:b>BACKGROUND</ovid:b>: Chronic venous insufficiency (CVI) is a condition related to chronic venous disease that may progress to venous leg ulceration and impair quality of life of those affected. Treatments such as physical exercise may be useful to reduce CVI symptoms. This is an update of an earlier Cochrane Review., <ovid:b>OBJECTIVES</ovid:b>: To evaluate the benefits and harms of physi…	2023	/	The Cochrane database of systematic reviews	6	100909747	CD010637		https://dx.doi.org/10.1002/14651858.CD010637.pub3	37314059	#92	Araujo 2023
A Peer Recovery Coach Intervention for Hospitalized Patients with Opioid Use Disorder: A Pilot Randomized Controlled Trial.	Suzuki, Joji; ; Martin, Bianca; Loguidice, Frank; Smelson, David; Liebschutz, Jane M; Schnipper, Jeffrey L; Weiss, Roger D	<ovid:b>OBJECTIVES</ovid:b>: Patients with opioid use disorder (OUD) are increasingly being hospitalized for acute medical illnesses. Despite initiation of medications for OUD (MOUDs), many discontinue treatment after discharge. To evaluate whether a psychosocial intervention can improve MOUD retention after hospitalization, we conducted a pilot randomized controlled trial of a peer recovery coac…	2023	/	Journal of addiction medicine	17	5	604-607		https://dx.doi.org/10.1097/ADM.0000000000001162	37788617	#93	Suzuki 2023
Continuous Positive Airway Pressure plus Mandibular Advancement Therapy (PAPMAT): study protocol for an adaptive randomised crossover trial comparing the benefits and costs of combining two established treatments for obstructive sleep apnoea.	Law, Martin; ; Villar, Sofia; Oscroft, Nicholas; Stoneman, Victoria; Fox-Rushby, Julia; Chiu, Yi-Da; Steele, Jo; Devine, Thomas; Francis, Claire; Claydon, Thomas; Hill, Graham; Lim, Ka Keat; Rayner, Joanna; Williams, Mandy; Spires, Emma; Quinnell, Timothy	<ovid:b>BACKGROUND</ovid:b>: Obstructive sleep apnoea (OSA) involves repeated breathing pauses during sleep due to upper airway obstruction. It causes excessive daytime sleepiness and has other health impacts. Continuous positive airway pressure (CPAP) therapy is effective first line treatment for moderate to severe OSA. Unfortunately, many patients have difficulty tolerating CPAP and pressure in…	2023	/	Trials	24	1	474		https://dx.doi.org/10.1186/s13063-023-07484-w	37488626	#94	Law 2023
Preconceptual administration of doxycycline in women with recurrent miscarriage and chronic endometritis: protocol for the Chronic Endometritis and Recurrent Miscarriage (CERM) trial, a multicentre, double-blind, placebo-controlled, adaptive randomised tr	Odendaal, Joshua; ; Black, Naomi; Bouliotis, Georgios; Guck, Jonathan; Underwood, Martin; Fisher, Joanne; Quenby, Siobhan	<ovid:b>INTRODUCTION</ovid:b>: Recurrent miscarriage is a common condition with a substantial associated morbidity. A hypothesised cause of recurrent miscarriage is chronic endometritis (CE). The aetiology of CE remains uncertain. An association between CE and recurrent miscarriage has been shown. This study will aim to determine if preconceptual administration of doxycycline, in women with recur…	2023	/	BMJ open	13	12	e081470		https://dx.doi.org/10.1136/bmjopen-2023-081470	38040426	#95	Odendaal 2023
Ethics of Adaptive Designs for Randomized Controlled Trials.	Chongwe, Gershom; ; Ali, Joseph; Kaye, Dan Kabonge; Michelo, Charles; Kass, Nancy E	Over recent decades, adaptive trial designs have been used more and more often for clinical trials, including randomized controlled trials (RCTs). This rise in the use of adaptive RCTs has been accompanied by debates about whether such trials offer ethical and methodological advantages over traditional, fixed RCTs. This study examined how experts on clinical trial methods and ethics believe that …	2023	/	Ethics & human research	45	5	14-Feb		https://dx.doi.org/10.1002/eahr.500178	37777976	#96	Chongwe 2023
Host-microbiota relationship in the pathophysiology of aseptic abscess syndrome: protocol for a multicentre case-control study (ABSCESSBIOT).	Trefond, Ludovic; ; Billard, Elisabeth; Pereira, Bruno; Richard, Damien; Vazeille, Emilie; Bonnet, Richard; Barnich, Nicolas; Andre, Marc	<ovid:b>INTRODUCTION</ovid:b>: Aseptic abscess (AA) syndrome is a rare disease whose pathophysiology is unknown. It is often associated with inflammatory bowel disease and characterised by sterile inflammation with collections of neutrophils affecting several organs, especially the spleen. Microbiota are known to influence local and systemic immune responses, and both gut and oral microbiota pert…	2023	/	BMJ open	13	8	e073776		https://dx.doi.org/10.1136/bmjopen-2023-073776	37541750	#97	Trefond 2023
Using short-term endpoints to improve interim decision making and trial duration in two-stage phase II trials with nested binary endpoints.	Zocholl, Dario; ; Kunz, Cornelia U; Rauch, Geraldine	In oncology, phase II clinical trials are often planned as single-arm two-stage designs with a binary endpoint, for example, progression-free survival after 12 months, and the option to stop for futility after the first stage. Simon's two-stage design is a very popular approach but depending on the follow-up time required to measure the patients' outcomes the trial may have to be paused undesirab…	2023	/	Statistical methods in medical research	32	9	1749-1765		https://dx.doi.org/10.1177/09622802231188515	37489267	#98	Zocholl 2023
Two-stage method of free gingival graft prior to periodontal regenerative surgery for the treatment of intrabony defects with insufficient keratinised tissue width: a study protocol for an open-label randomised controlled trial.	Liu, Haohao; ; Liu, Jialiang; Guo, Mudi; Chen, Xiaofeng; Chen, Meihua	<ovid:b>INTRODUCTION</ovid:b>: Guided tissue regeneration (GTR) combined with bone grafting for periodontal regenerative surgery has ideal clinical results for intrabony defect. However, some sites of intrabony defects often suffer from insufficient keratinised gingival width, which affects the efficacy and long-term prognosis of periodontal tissue regeneration. Free gingival graft (FGG) is an ef…	2023	/	BMJ open	13	7	e070958		https://dx.doi.org/10.1136/bmjopen-2022-070958	37487683	#99	Liu 2023
Cardiogenic shock: a major challenge for the clinical trialist.	Sarma, Dhruv; ; Jentzer, Jacob C; Soussi, Sabri	<ovid:b>PURPOSE OF REVIEW</ovid:b>: Cardiogenic shock (CS) results in persistently high short-term mortality and a lack of evidence-based therapies. Several trials of novel interventions have failed to show an improvement in clinical outcomes despite promising preclinical and physiologic principles. In this review, we highlight the challenges of CS trials and provide suggestions for the optimizat…	2023	/	Current opinion in critical care	29	4	371-380		https://dx.doi.org/10.1097/MCC.0000000000001066	37338937	#100	Sarma 2023
A REDCap-based model for online interventional research: Parent sleep education in autism.	Malow, Beth A; ; Galion, Anjalee; Lu, Frances; Kennedy, Nan; Lawrence, Colleen E; Tassone, Alison; O'Neal, Lindsay; Wilson, Travis M; Parker, Robert A; Harris, Paul A; Neumeyer, Ann M	<ovid:b>INTRODUCTION</ovid:b>: The use of online platforms for pediatric healthcare research is timely, given the current pandemic. These platforms facilitate trial efficiency integration including electronic consent, randomization, collection of patient/family survey data, delivery of an intervention, and basic data analysis., <ovid:b>METHODS</ovid:b>: We created an online digital platform for a…	2021	/	Journal of clinical and translational science	5	1	e138		https://dx.doi.org/10.1017/cts.2021.798	34367682	#101	Malow 2021
Design and implementation of an international, multi-arm, multi-stage platform master protocol for trials of novel SARS-CoV-2 antiviral agents: Therapeutics for Inpatients with COVID-19 (TICO/ACTIV-3).	Murray, Daniel D; ; Babiker, Abdel G; Baker, Jason V; Barkauskas, Christina E; Brown, Samuel M; Chang, Christina C; Davey, Victoria J; Gelijns, Annetine C; Ginde, Adit A; Grund, Birgit; Higgs, Elizabeth; Hudson, Fleur; Kan, Virginia L; Lane, H Clifford; Murray, Thomas A; Paredes, Roger; Parmar, Mahesh K B; Pett, Sarah; Phillips, Andrew N; Polizzotto, Mark N; Reilly, Cavan; Sandkovsky, Uriel; Shar…	<ovid:b>BACKGROUND</ovid:b>: Safe and effective therapies for COVID-19 are urgently needed. In order to meet this need, the Accelerating COVID-19 Therapeutic Interventions and Vaccines (ACTIV) public-private partnership initiated the Therapeutics for Inpatients with COVID-19 (TICO). TICO is a multi-arm, multi-stage (MAMS) platform master protocol, which facilitates the rapid evaluation of the saf…	2021	/	medRxiv : the preprint server for health sciences		101767986			https://dx.doi.org/10.1101/2020.11.08.20227876	33215168	#102	Murray 2021
Rurality and atrial fibrillation: a pathway to virtual engagement and clinical trial recruitment in response to COVID-19.	Magnani, Jared W; ; Ferry, Danielle; Swabe, Gretchen; Martin, Deborah; Chen, Xirun; Brooks, Maria M; El Khoudary, Samar R	<ovid:b>Study Objective</ovid:b>: To summarize trial adaptation from in-clinic to virtual design in response to the SARS-2 coronavirus-2 (COVID-19)., <ovid:b>Design</ovid:b>: A clinical trial of a mobile health intervention to improve chronic disease self-management for rural individuals with atrial fibrillation (AF). The trial has a 4-month intervention - accessible regardless of health or digit…	2021	/	American heart journal plus : cardiology research and practice	3	101779333			https://dx.doi.org/10.1016/j.ahjo.2021.100017	34151310	#103	Magnani 2021
Factors Contributing to Exacerbating Vulnerabilities in Global Clinical Trials.	da Silva, Ricardo E; ; Amato, Angelica A; Guilhem, Dirce B; de Carvalho, Marta R; Lima, Elisangela da C; Novaes, Maria Rita C G	<ovid:b>Background:</ovid:b> Although policies and guidelines make use of the concept of vulnerability, few define it. The European Union's directive for clinical trials does not include explanations for or the reasoning behind the designation of certain groups as vulnerable. Emerging economies from lower middle-income countries have, in recent years, had the largest average annual growth rate, a…	2017	/	Frontiers in pharmacology	8	101548923	999		https://dx.doi.org/10.3389/fphar.2017.00999	29403381	#104	daSilva 2017
Co-designing and pilot testing an infographic to support patients/families through the REMAP-CAP consent process: a mixed-methods study protocol.	O'Grady, Heather K; ; Bhimani, Zahra; Dalziel, Sandra; Dolanjski, Barbara; Sandhu, Gyan; Santos, Marlene; Smith, Kathy; Murthy, Srinivas; Marshall, John C; Kho, Michelle E	<ovid:b>BACKGROUND</ovid:b>: Informed consent is critical to the ethical conduct of clinical research and requires understanding of a trial including its purpose, process, potential risks and benefits, and alternatives to participation. This can be challenging for complex trials, such as platform trials, and in high-stress environments, such as the intensive care unit (ICU). REMAP-CAP (randomized…	2023	/	Pilot and feasibility studies	9	1	58		https://dx.doi.org/10.1186/s40814-023-01290-6	37055859	#105	O'Grady 2023
A Contextual-Bandit-Based Approach for Informed Decision-Making in Clinical Trials.	Varatharajah, Yogatheesan; ; Berry, Brent	Clinical trials are conducted to evaluate the efficacy of new treatments. Clinical trials involving multiple treatments utilize the randomization of treatment assignments to enable the evaluation of treatment efficacies in an unbiased manner. Such evaluation is performed in post hoc studies that usually use supervised-learning methods that rely on large amounts of data collected in a randomized f…	2022	/	Life (Basel, Switzerland)	12	8			https://dx.doi.org/10.3390/life12081277	36013456	#106	Varatharajah 2022
Patient Information and Informed Consent for Research in the Elderly: Lessons Learned from a Randomized Controlled Trial.	Lopez-Parra, Maria; ; Zamora-Carmona, Francesc; Sianes-Gallen, Monica; Lopez-Gonzalez, Esmeralda; Gil-Rey, Dolors; Costa-Ventura, Helena; Borras-Sanchez, Miriam; Rayo-Posadas, Gemma; Arizu-Puigvert, Marta; Vives-Vilagut, Roser	The informed consent (IC) of subjects participating in experimental studies is the mainstay to comply with the ethical principle of autonomy to ensure that the participation is voluntary. This experience was performed within the context of a single-center randomized clinical trial in elective prosthetic surgery. Obtaining IC in clinical trials is not without difficulties, and especially in the ca…	2022	/	Healthcare (Basel, Switzerland)	10	6			https://dx.doi.org/10.3390/healthcare10061036	35742087	#107	Lopez-Parra 2022
METORY: Development of a Demand-Driven Blockchain-Based Dynamic Consent Platform Tailored for Clinical Trials.	Huh, Ki Young; ; Jeong, Sang-Un; Moon, Seol Ju; Kim, Min-Ji; Yang, Wooseok; Jeong, Myeonggyu; Song, Ildae; Kwak, Yong-Geun; Lee, SeungHwan; Kim, Min-Gul	The recent advent of the dynamic consent concept intensified the data integrity issue in clinical trials. Incorporating blockchain technology into a dynamic consent platform can be a feasible solution. Due to various clinical trial settings, a demand-driven development strategy is required. We developed a blockchain-based dynamic consent platform named METORY tailored for clinical trials. The pla…	2022	/	Frontiers in medicine	9	101648047	837197		https://dx.doi.org/10.3389/fmed.2022.837197	35646983	#108	Huh 2022
Feasibility of a Web-Based Platform (Trial My App) to Efficiently Conduct Randomized Controlled Trials of mHealth Apps For Patients With Cardiovascular Risk Factors: Protocol For Evaluating an mHealth App for Hypertension.	Lokker, Cynthia; ; Jezrawi, Rita; Gabizon, Itzhak; Varughese, Jobin; Brown, Michael; Trottier, Dan; Alvarez, Elizabeth; Schwalm, Jon-David; McGillion, Michael; Ma, Jinhui; Bhagirath, Vinai	<ovid:b>BACKGROUND</ovid:b>: Mobile health (mHealth) interventions can improve health by improving cardiovascular risk factors, but their adoption in care by physicians and patients is untapped. Few mHealth apps have been evaluated in clinical trials, and due to the fast pace of technological development, those previously evaluated are often outdated by the time trial results are available. Given…	2021	/	JMIR research protocols	10	2	e26155		https://dx.doi.org/10.2196/26155	33522978	#109	Lokker 2021
The Complex Maze of the Informed Consent Process: Helping to Improve Comprehension in Clinical Trial Participants with Alzheimer's Disease.	Wong, Louis X; ; Bloom, Gail M; Chee, Bryant	We intend for this article to provide a foundation toward the creation of a more patient-centric approach to the informed consent process. Our overall objectives are to promote ethical clinical research standards and procedures toward enhanced supportive systems for clinical trial participants. We provide a suggested format which multidisciplinary clinical trial researchers can adapt for their ow…	2020	/	Journal of Alzheimer's disease reports	4	1	161-164		https://dx.doi.org/10.3233/ADR-200187	32587949	#110	Wong 2020
STIMULATE-ICP: A pragmatic, multi-centre, cluster randomised trial of an integrated care pathway with a nested, Phase III, open label, adaptive platform randomised drug trial in individuals with Long COVID: A structured protocol.	Forshaw, Denise; ; Wall, Emma C; Prescott, Gordon; Dehbi, Hakim-Moulay; Green, Angela; Attree, Emily; Hismeh, Lyth; Strain, William D; Crooks, Michael G; Watkins, Caroline; Robson, Chris; Banerjee, Rajarshi; Lorgelly, Paula; Heightman, Melissa; Banerjee, Amitava	<ovid:b>INTRODUCTION</ovid:b>: Long COVID (LC), the persistent symptoms >=12 weeks following acute COVID-19, presents major threats to individual and public health across countries, affecting over 1.5 million people in the UK alone. Evidence-based interventions are urgently required and an integrated care pathway approach in pragmatic trials, which include investigations, treatments and rehabilit…	2023	/	PloS one	18	2	e0272472		https://dx.doi.org/10.1371/journal.pone.0272472	36791116	#111	Forshaw 2023
Skin-sparing mastectomy for the treatment of breast cancer.	Mota, Bruna S; ; Bevilacqua, Jose Luiz B; Barrett, Jessica; Ricci, Marcos Desiderio; Munhoz, Alexandre M; Filassi, Jose Roberto; Baracat, Edmund Chada; Riera, Rachel	<ovid:b>BACKGROUND</ovid:b>: Skin-sparing mastectomy (SSM) is a surgical technique that aims to maximize skin preservation, facilitate breast reconstruction, and improve cosmetic outcomes. Despite its use in clinical practice, the benefits and harms related to SSM are not well established., <ovid:b>OBJECTIVES</ovid:b>: To assess the effectiveness and safety of skin-sparing mastectomy for the trea…	2023	/	The Cochrane database of systematic reviews	3	100909747	CD010993		https://dx.doi.org/10.1002/14651858.CD010993.pub2	36972145	#112	Mota 2023
Updated guidance for efficacy and safety outcomes for clinical trials in venous thromboembolism in children: communication from the ISTH SSC Subcommittee on Pediatric and Neonatal Thrombosis and Hemostasis.	Whitworth, Hilary; ; Amankwah, Ernest K; Betensky, Marisol; Castellucci, Lana A; Cuker, Adam; Goldenberg, Neil A; Male, Christoph; Rinzler, Elliot; Zia, Ayesha; Raffini, Leslie	Despite the growing number of pediatric antithrombotic clinical trials, standardized safety and efficacy outcome definitions for pediatric venous thromboembolism (VTE) clinical trials have not been updated since 2011. Many recent trials have adapted the recommended definitions, leading to heterogeneity in outcomes and limiting our ability to compare studies. The International Society on Thrombosi…	2023	/	Journal of thrombosis and haemostasis : JTH	21	6	1666-1673		https://dx.doi.org/10.1016/j.jtha.2023.03.004	36921919	#113	Whitworth 2023
Anticipating adaptation: tracking the impact of planned and unplanned adaptations during the implementation of a complex population-based genomic screening program.	Allen, Caitlin G; ; Judge, Daniel P; Nietert, Paul J; Hunt, Kelly J; Jackson, Amy; Gallegos, Sam; Sterba, Katherine R; Ramos, Paula S; Melvin, Cathy L; Wager, Karen; Catchpole, Ken; Ford, Marvella; McMahon, Lori; Lenert, Leslie	In 2021, the Medical University of South Carolina (MUSC) launched In Our DNA SC. This large-scale initiative will screen 100,000 individuals in South Carolina for three preventable hereditary conditions that impact approximately two million people in the USA but often go undetected. In anticipation of inevitable changes to the delivery of this complex initiative, we developed an approach to track…	2023	/	Translational behavioral medicine	13	6	381-387		https://dx.doi.org/10.1093/tbm/ibad006	37084411	#114	Allen 2023
Remote ischaemic preconditioning versus no remote ischaemic preconditioning for vascular and endovascular surgical procedures.	Liang, Fuxiang; ; Liu, Shidong; Liu, Guangzu; Liu, Hongxu; Wang, Qi; Song, Bing; Yao, Liang	<ovid:b>BACKGROUND</ovid:b>: Despite advances in perioperative care, elective major vascular surgical procedures still carry a significant risk of morbidity and mortality. Remote ischaemic preconditioning (RIPC) is the temporary blocking of blood flow to vascular beds remote from those targeted by surgery. It has the potential to provide local tissue protection from further prolonged periods of i…	2023	/	The Cochrane database of systematic reviews	1	100909747	CD008472		https://dx.doi.org/10.1002/14651858.CD008472.pub3	36645250	#115	Liang 2023
Roux-en-Y gastric bypass, gastric banding, or sleeve gastrectomy for severe obesity: Baseline data from the By-Band-Sleeve randomized controlled trial.	Anonymous;	<ovid:b>OBJECTIVE</ovid:b>: This paper reports the study design, participant characteristics, and recruitment results of By-Band-Sleeve, which investigated the clinical and cost-effectiveness of gastric bypass, gastric banding, and sleeve gastrectomy in adults with severe obesity in the UK., <ovid:b>METHODS</ovid:b>: A pragmatic open adaptive noninferiority trial with 3-year follow-up was conduct…	2023	/	Obesity (Silver Spring, Md.)	31	5	1290-1299		https://dx.doi.org/10.1002/oby.23746	37140395	#116	Anonymous 2023
Encouragement of patients' self-management in primary care for the prevention of cardiovascular diseases (DECADE): protocol for a cluster randomised controlled trial.	Tinsel, Iris; ; Schmoor, Claudia; Borger, Maja; Kamp, Melanie; Kaier, Klaus; Hardt, Hanna; Kloppe, Thomas; Rakebrandt, Anja; Scherer, Martin; Bergmann, Antje; Gorbing, Tina; Kutter, Susanne; Riemenschneider, Henna; Maun, Andy	<ovid:b>INTRODUCTION</ovid:b>: Cardiovascular diseases are the most common cause of death in Germany and among the most frequent reasons for encounters in primary care. Most patients with cardiovascular risks (CVRs) have difficulties implementing health-promoting behavioural changes. In this study, a complex intervention containing evidence-based patient materials and structured follow-up consult…	2023	/	BMJ open	13	4	e071230		https://dx.doi.org/10.1136/bmjopen-2022-071230	37185187	#117	Tinsel 2023
Adaptive, platform trials assessing therapies for hospitalized COVID-19 patients: Informed consent forms omitted a few important elements of information.	Dal-Re, Rafael; ; Voo, Teck Chuan; Holm, Soren	<ovid:b>Background</ovid:b>: The information provided to participants of adaptive platform trials assessing therapies for COVID-19 inpatients is unknown. We aim to evaluate it by reviewing participant information sheets/informed consent forms (PIS/ICFs)., <ovid:b>Methods</ovid:b>: We searched the Cochrane COVID-19 Study Register and ClinicalTrials.gov (28 March 2022) to identify non-industry-spon…	2023	/	Journal of global health	13	101578780	6019		https://dx.doi.org/10.7189/jogh.13.06019	37166268	#118	Dal-Re 2023
Systematic review of shared decision-making interventions for people living with chronic respiratory diseases.	Barradell, Amy C; ; Gerlis, Charlotte; Houchen-Wolloff, Linzy; Bekker, Hilary L; Robertson, Noelle; Singh, Sally J	<ovid:b>OBJECTIVE</ovid:b>: Shared decision-making (SDM) supports patients to make informed and value-based decisions about their care. We are developing an intervention to enable healthcare professionals to support patients' pulmonary rehabilitation (PR) decision-making. To identify intervention components we needed to evaluate others carried out in chronic respiratory diseases (CRDs). We aimed …	2023	/	BMJ open	13	5	e069461		https://dx.doi.org/10.1136/bmjopen-2022-069461	37130669	#119	Barradell 2023
Decentralised clinical trials: ethical opportunities and challenges.	Vayena, Effy; ; Blasimme, Alessandro; Sugarman, Jeremy	Fuelled by adaptations to clinical trial implementation during the COVID-19 pandemic, decentralised clinical trials are burgeoning. Decentralised clinical trials involve many digital tools to facilitate research without physical contact between research teams and participants at various stages, such as recruitment, enrolment, informed consent, administering study interventions, obtaining patient-…	2023	/	The Lancet. Digital health	5	6	e390-e394		https://dx.doi.org/10.1016/S2589-7500(23)00052-3	37105800	#120	Vayena 2023
Protocol of a randomized controlled trial investigating Deep Brain Stimulation for MOtor symptoms in patients with Parkinson's disease DEmentia (DBS-MODE).	Sisodia, V; ; Swinnen, B E K S; Dijk, J M; Verwijk, E; van Rooijen, G; Lemstra, A W; Schuurman, P R; de Bie, R M A	<ovid:b>BACKGROUND</ovid:b>: Deep brain stimulation (DBS) of the subthalamic nucleus (STN) is an established treatment for disabling motor symptoms of Parkinson's disease (PD) that persist despite optimal pharmacological treatment. Currently, DBS is not performed if there is concomitant significant cognitive impairment based on concerns of cognitive deterioration, higher complication rate and les…	2023	/	BMC neurology	23	1	160		https://dx.doi.org/10.1186/s12883-023-03142-5	37085773	#121	Sisodia 2023
The effect of aided language stimulation on the acquisition of receptive vocabulary in children with complex communication needs and severe intellectual disability: a comparison of two dosages.	Laher, Zakiyya; ; Dada, Shakila	Aided language stimulation is an augmented input strategy that facilitates the expressive and receptive language skills of persons who require augmentative and alternative communication (AAC). The aim of this study was to determine and compare the acquisition of receptive vocabulary items during implementation of aided language stimulation with dosages of 40% and 70%, respectively. An adapted alt…	2023	/	Augmentative and alternative communication (Baltimore, Md. : 1985)	39	2	96-109		https://dx.doi.org/10.1080/07434618.2022.2155566	36939217	#122	Laher 2023
Efficacy of a mixture of Ginkgo biloba, sesame, and turmeric on cognitive function in healthy adults: Study protocol for a randomized, double-blind, placebo-controlled trial.	Nakase, Taizen; ; Tatewaki, Yasuko; Matsudaira, Izumi; Kobayashi, Kouki; Iki, Hikari; Asaoka, Haruka; Ekayantri, Radiztia; Muranaka, Michiho; Murata, Hiroyuki; Mutoh, Tatsushi; Taki, Yasuyuki	<ovid:b>BACKGROUND AND PURPOSE</ovid:b>: Ginkgo biloba extract (GBE) reportedly ameliorates cognitive function in patients with chronic cerebrovascular insufficiency. However, its efficacy in healthy adults is ambiguous. It was reported that concentrations of terpene lactones, active components of GBE that are present in very low concentrations in the brain, were significantly increased following…	2023	/	PloS one	18	3	e0280549		https://dx.doi.org/10.1371/journal.pone.0280549	36921003	#123	Nakase 2023
Effectiveness of Interactive Digital Decision Aids in Prenatal Screening Decision-making: Systematic Review and Meta-analysis.	Wong, Hong Yat Conrad; ; Asim, Saba; Feng, Qi; Fu, Sherry Xiao-Hong; Sahota, Daljit Singh; So, Po Lam; Dong, Dong	<ovid:b>BACKGROUND</ovid:b>: Increasing prenatal screening options and limited consultation time have made it difficult for pregnant women to participate in shared decision-making. Interactive digital decision aids (IDDAs) could integrate interactive technology into health care to a facilitate higher-quality decision-making process., <ovid:b>OBJECTIVE</ovid:b>: The objective of this study was to …	2023	/	Journal of medical Internet research	25	100959882	e37953		https://dx.doi.org/10.2196/37953	36917146	#124	Wong 2023
Bayesian optimal phase II designs with dual-criterion decision making.	Zhao, Yujie; ; Li, Daniel; Liu, Rong; Yuan, Ying	The conventional phase II trial design paradigm is to make the go/no-go decision based on the hypothesis testing framework. Statistical significance itself alone, however, may not be sufficient to establish that the drug is clinically effective enough to warrant confirmatory phase III trials. We propose the Bayesian optimal phase II trial design with dual-criterion decision making (BOP2-DC), whic…	2023	/	Pharmaceutical statistics	22	4	605-618		https://dx.doi.org/10.1002/pst.2296	36871961	#125	Zhao 2023
Protocol for a cohort study to evaluate the effectiveness and cost-effectiveness of general population screening for cardiovascular disease: the Viborg Screening Programme (VISP).	Hogh, Annette; ; Lindholt, Jes Sanddal; Sogaard, Rikke; Refsgaard, Jens; Svenstrup, Dorte; Moeslund, Niels-Jorgen; Bredsgaard, Mette; Dahl, Marie	<ovid:b>INTRODUCTION</ovid:b>: The prevalence of cardiovascular disease (CVD) is increasing. Furthermore, asymptomatic individuals may not receive timely preventive initiatives to minimise the risk of further CVD events. Paradoxically, 80% of CVD events are preventable by early detection, followed by prophylactic initiatives. Consequently, we introduced the population-based Viborg Screening Progr…	2023	/	BMJ open	13	2	e063335		https://dx.doi.org/10.1136/bmjopen-2022-063335	36854592	#126	Hogh 2023
Effects of remdesivir in patients hospitalised with COVID-19: a systematic review and individual patient data meta-analysis of randomised controlled trials.	Amstutz, Alain; ; Speich, Benjamin; Mentre, France; Rueegg, Corina Silvia; Belhadi, Drifa; Assoumou, Lambert; Burdet, Charles; Murthy, Srinivas; Dodd, Lori Elizabeth; Wang, Yeming; Tikkinen, Kari A O; Ader, Florence; Hites, Maya; Bouscambert, Maude; Trabaud, Mary Anne; Fralick, Mike; Lee, Todd C; Pinto, Ruxandra; Barratt-Due, Andreas; Lund-Johansen, Fridtjof; Muller, Fredrik; Nevalainen, Olli P O…	<ovid:b>BACKGROUND</ovid:b>: Interpretation of the evidence from randomised controlled trials (RCTs) of remdesivir in patients treated in hospital for COVID-19 is conflicting. We aimed to assess the benefits and harms of remdesivir compared with placebo or usual care in these patients, and whether treatment effects differed between prespecified patient subgroups., <ovid:b>METHODS</ovid:b>: For th…	2023	/	The Lancet. Respiratory medicine	11	5	453-464		https://dx.doi.org/10.1016/S2213-2600(22)00528-8	36828006	#127	Amstutz 2023
When research becomes practice: the concept of the therapeutic misconception and challenges to consent in clinical trials.	Heynemann, Sarah; ; Lipworth, Wendy; McLachlan, Sue-Anne; Philip, Jennifer; John, Tom; Kerridge, Ian	Many factors influence patients' decisions to participate in clinical trials. For many, the primary motivation is the possibility that they might derive some benefit from participation. This is particularly true for patients with limited treatment options, such as patients with advanced cancer. While this is not surprising, it is potentially problematic if patients fail to recognise the distincti…	2023	/	Internal medicine journal	53	2	271-274		https://dx.doi.org/10.1111/imj.16015	36822606	#128	Heynemann 2023
The benefits and risks of non-steroidal anti-inflammatory drugs for postoperative analgesia in sinonasal surgery: a systematic review and meta-analysis.	Lee, Daniel J; ; Grose, Elysia; Brenna, Connor T A; Philteos, Justine; Lightfoot, David; Kirubalingam, Keshinisuthan; Chan, Yvonne; Palmer, James N; Adappa, Nithin D; Lee, John M	<ovid:b>BACKGROUND</ovid:b>: Non-steroidal anti-inflammatory drugs (NSAIDs) have emerged as an alternative to opioids for optimal postoperative pain management. However, the adoption of NSAIDs in sinonasal surgery has been impeded by a theoretical concern for postoperative bleeding. Our objective is to systematically review the efficacy and safety of NSAIDs for patients undergoing sinonasal surge…	2023	/	International forum of allergy & rhinology	13	9	1738-1757		https://dx.doi.org/10.1002/alr.23140	36762711	#129	Lee 2023
Transferability of robotic console skills by early robotic surgeons: a multi-platform crossover trial of simulation training.	Larkins, Kirsten M; ; Mohan, Helen M; Gray, Matthew; Costello, Daniel M; Costello, Anthony J; Heriot, Alexander G; Warrier, Satish K	Robotic surgical training is undergoing a period of transition now that new robotic operating platforms are entering clinical practice. As this occurs, training will need to be adapted to include strategies to train across various consoles. These new consoles differ in multiple ways, with some new vendors using flat screen open source 3D enhanced vision with glasses and differences in design will…	2023	/	Journal of robotic surgery	17	3	859-867		https://dx.doi.org/10.1007/s11701-022-01475-w	36324049	#130	Larkins 2023
Feasibility of a Platform Trial Design for the Development of Mobile Health Applications: A Review.	Aqib, Asma; ; Lebouche, Bertrand; Engler, Kim; Schuster, Tibor	<ovid:b><ovid:i>Background:</ovid:i></ovid:b> A novel adaptive trial design called platform trials (PTs) may offer an effective, efficient, and unbiased approach to evaluate different developer versions of mobile health (m-health) apps. However, the feasibility of their use for this purpose is yet to be explored. <ovid:b><ovid:i>Objective:</ovid:i></ovid:b> This literature review aims to explore …	2023	/	Telemedicine journal and e-health : the official journal of the American Telemedicine Association	29	4	501-509		https://dx.doi.org/10.1089/tmj.2021.0620	35951018	#131	Aqib 2023
Equipoise, standard of care and consent: responding to the authorisation of new COVID-19 treatments in randomised controlled trials.	Holm, Soren; ; Lewis, Jonathan; Dal-Re, Rafael	In response to the COVID-19 pandemic, large-scale research and pharmaceutical regulatory processes have proceeded at a dramatically increased pace with new and effective, evidence-based COVID-19 interventions rapidly making their way into the clinic. However, the swift generation of high-quality evidence and the efficient processing of regulatory authorisation have given rise to more specific and…	2023	/	Journal of medical ethics	49	7	465-470		https://dx.doi.org/10.1136/medethics-2022-108182	35606010	#132	Holm 2023
Cannabis and cannabinoids for symptomatic treatment for people with multiple sclerosis.	Filippini, Graziella; ; Minozzi, Silvia; Borrelli, Francesca; Cinquini, Michela; Dwan, Kerry	<ovid:b>BACKGROUND</ovid:b>: Spasticity and chronic neuropathic pain are common and serious symptoms in people with multiple sclerosis (MS). These symptoms increase with disease progression and lead to worsening disability, impaired activities of daily living and quality of life. Anti-spasticity medications and analgesics are of limited benefit or poorly tolerated. Cannabinoids may reduce spastic…	2022	/	The Cochrane database of systematic reviews	5	100909747	CD013444		https://dx.doi.org/10.1002/14651858.CD013444.pub2	35510826	#133	Filippini 2022
Evaluation of a Web-Based Culturally Sensitive Educational Video to Facilitate Informed Cervical Cancer Screening Decisions Among Turkish- and Moroccan-Dutch Women Aged 30 to 60 Years: Randomized Intervention Study.	Hamdiui, Nora; ; Stein, Mart L; van Steenbergen, Jim; Crutzen, Rik; Bouman, Martine; Khan, Abresham; Cetin, Miyase N; Timen, Aura; van den Muijsenbergh, Maria	<ovid:b>BACKGROUND</ovid:b>: In the Netherlands, since 1996, a national cervical cancer (CC) screening program has been implemented for women aged 30 to 60 years. Regional screening organizations send an invitation letter and information brochure in Dutch to the home addresses of targeted women every 5 years. Although this screening is free of charge, Turkish- and Moroccan-Dutch women, especially…	2022	/	Journal of medical Internet research	24	10	e35962		https://dx.doi.org/10.2196/35962	36287585	#134	Hamdiui 2022
Risedronate for the primary and secondary prevention of osteoporotic fractures in postmenopausal women.	Wells, George A; ; Hsieh, Shu-Ching; Zheng, Carine; Peterson, Joan; Tugwell, Peter; Liu, Wenfei	<ovid:b>BACKGROUND</ovid:b>: Osteoporosis is an abnormal reduction in bone mass and bone deterioration leading to increased fracture risk. Risedronate belongs to the bisphosphonate class of drugs which act to inhibit bone resorption by interfering with the activity of osteoclasts. This is an update of a Cochrane Review that was originally published in 2003., <ovid:b>OBJECTIVES</ovid:b>: We assess…	2022	/	The Cochrane database of systematic reviews	5	100909747	CD004523		https://dx.doi.org/10.1002/14651858.CD004523.pub4	35502787	#135	Wells 2022
Workplace interventions to reduce the risk of SARS-CoV-2 infection outside of healthcare settings.	Pizarro, Ana Beatriz; ; Persad, Emma; Durao, Solange; Nussbaumer-Streit, Barbara; Engela-Volker, Jean S; McElvenny, Damien; Rhodes, Sarah; Stocking, Katie; Fletcher, Tony; Martin, Craig; Noertjojo, Kukuh; Sampson, Olivia; Verbeek, Jos H; Jorgensen, Karsten Juhl; Bruschettini, Matteo	<ovid:b>BACKGROUND</ovid:b>: Although many people infected with SARS-CoV-2 (severe acute respiratory syndrome coronavirus-2) experience no or mild symptoms, some individuals can develop severe illness and may die, particularly older people and those with underlying medical problems. Providing evidence-based interventions to prevent SARS-CoV-2 infection has become more urgent with the spread of mo…	2022	/	The Cochrane database of systematic reviews	5	100909747	CD015112		https://dx.doi.org/10.1002/14651858.CD015112.pub2	35514111	#136	Pizarro 2022
Antiplatelet agents and anticoagulants for hypertension.	Shantsila, Eduard; ; Koziel-Siolkowska, Monika; Lip, Gregory Yh	<ovid:b>BACKGROUND</ovid:b>: The main complications of elevated systemic blood pressure (BP), coronary heart disease, ischaemic stroke, and peripheral vascular disease, are related to thrombosis rather than haemorrhage. Therefore, it is important to investigate if antithrombotic therapy may be useful in preventing thrombosis-related complications in patients with elevated BP., <ovid:b>OBJECTIVES<…	2022	/	The Cochrane database of systematic reviews	7	100909747	CD003186		https://dx.doi.org/10.1002/14651858.CD003186.pub4	35900898	#137	Shantsila 2022
Consumer perspectives on simplified, layered consent for a low risk, but complex pragmatic trial.	Symons, Tanya J; ; Straiton, Nicola; Gagnon, Rosie; Littleford, Roberta; Campbell, Anita J; Bowen, Asha C; Stewart, Adam G; Tong, Steven Y C; Davis, Joshua S	<ovid:b>BACKGROUND</ovid:b>: For decades, the research community has called for participant information sheets/consent forms (PICFs) to be improved. Recommendations include simplifying content, reducing length, presenting information in layers and using multimedia. However, there are relatively few studies that have evaluated health consumers' (patients/carers) perspectives on the type and organi…	2022	/	Trials	23	1	1055		https://dx.doi.org/10.1186/s13063-022-07023-z	36578070	#138	Symons 2022
Cervical pessary for preventing preterm birth in singleton pregnancies.	Abdel-Aleem, Hany; ; Shaaban, Omar M; Abdel-Aleem, Mahmoud A; Aboelfadle Mohamed, Ahmed	<ovid:b>BACKGROUND</ovid:b>: Preterm birth (PTB), defined as birth prior to 37 weeks of gestation, occurs in ten percent of all pregnancies. PTB is responsible for more than half of neonatal and infant mortalities and morbidities. Because cervical insufficiency is a common cause of PTB, one possible preventive strategy involves insertion of a cervical pessary to support the cervix. Several publis…	2022	/	The Cochrane database of systematic reviews	12	100909747	CD014508		https://dx.doi.org/10.1002/14651858.CD014508	36453699	#139	Abdel-Aleem 2022
Prothrombin complex concentrate in cardiac surgery for the treatment of coagulopathic bleeding.	Hayes, Katia; ; Fernando, Malindra C; Jordan, Vanessa	<ovid:b>BACKGROUND</ovid:b>: Coagulopathy following cardiac surgery is associated with considerable blood product transfusion and high morbidity and mortality. The treatment of coagulopathy following cardiac surgery is challenging, with the replacement of clotting factors being based on transfusion of fresh frozen plasma (FFP). Prothrombin complex concentrate (PCCs) is an alternative method to re…	2022	/	The Cochrane database of systematic reviews	11	100909747	CD013551		https://dx.doi.org/10.1002/14651858.CD013551.pub2	36408876	#140	Hayes 2022
Early vitrectomy for exogenous endophthalmitis following surgery.	Muqit, Mahiul Mk; ; Mehat, Manjit; Bunce, Catey; Bainbridge, James W	<ovid:b>BACKGROUND</ovid:b>: Endophthalmitis is a sight-threatening emergency that requires prompt diagnosis and treatment. The condition is characterised by purulent inflammation of the intraocular fluids caused by an infective agent. In exogenous endophthalmitis, the infective agent is foreign and typically introduced into the eye through intraocular surgery or open globe trauma., <ovid:b>OBJEC…	2022	/	The Cochrane database of systematic reviews	11	100909747	CD013760		https://dx.doi.org/10.1002/14651858.CD013760.pub2	36398614	#141	Muqit 2022
Paediatric Strategy Forum for medicinal product development in mitogen-activated protein kinase pathway inhibitors: ACCELERATE in collaboration with the European Medicines Agency with participation of the Food and Drug Administration.	Pearson, Andrew Dj; ; Allen, Carl; Fangusaro, Jason; Hutter, Caroline; Witt, Olaf; Weiner, Susan; Reaman, Gregory; Russo, Mark; Bandopadhayay, Pratiti; Ahsan, Sama; Barone, Amy; Barry, Elly; de Rojas, Teresa; Fisher, Michael; Fox, Elizabeth; Bender, Julia Glade; Gore, Lia; Hargrave, Darren; Hawkins, Doug; Kreider, Brent; Langseth, Abraham J; Lesa, Giovanni; Ligas, Franca; Marotti, Marcelo; Marsha…	As the mitogen-activated protein kinase (MAPK) signalling pathway is activated in many paediatric cancers, it is an important therapeutic target. Currently, a range of targeted MAPK pathway inhibitors are being developed in adults. However, MAPK signals through many cascades and feedback loops and perturbing the MAPK pathway may have substantial influence on other pathways as well as normal devel…	2022	/	European journal of cancer (Oxford, England : 1990)	177	arv, 9005373	120-142		https://dx.doi.org/10.1016/j.ejca.2022.09.036	36335782	#142	Pearson 2022
WILL (When to Induce Labour to Limit risk in pregnancy hypertension): a multicentre randomised controlled trial - adaptations to deliver a timing-of-birth trial during the COVID-19 international pandemic.	Magee, Laura A; ; Tohill, Sue; Kirkham, Katie; Evans, Ruth; Gkini, Eleni; Moakes, Catherine A; Stubbs, Clive; Thornton, Jim; von Dadelszen, Peter	<ovid:b>BACKGROUND</ovid:b>: As a pragmatic randomised timing-of-birth trial, WILL adapted its trial procedures in response to the COVID-19 pandemic. These are reviewed here to inform post-pandemic trial methodology., <ovid:b>METHODS</ovid:b>: The trial (internal pilot) paused in March 2020, re-opened in July 2020, and is currently recruiting in 37 UK NHS consultant-led maternity units. We evalua…	2022	/	Trials	23	1	884		https://dx.doi.org/10.1186/s13063-022-06834-4	36271441	#143	Magee 2022
Investigational drugs for the treatment of kidney transplant rejection.	van Vugt, Lukas K; ; Schagen, Maaike R; de Weerd, Annelies; Reinders, Marlies Ej; de Winter, Brenda Cm; Hesselink, Dennis A	<ovid:b>INTRODUCTION</ovid:b>: Kidney transplant rejection remains an important clinical problem despite the development of effective immunosuppressive therapy. Two major types of rejection are recognized, T-cell-mediated rejection (TCMR) and antibody-mediated rejection (ABMR), which have a different pathophysiology and are treated differently. Unfortunately, long-term outcomes of both TCMR and A…	2022	/	Expert opinion on investigational drugs	31	10	1087-1100		https://dx.doi.org/10.1080/13543784.2022.2130751	36175360	#144	vanVugt 2022
Screw fixation in the treatment of displaced intra-articular calcaneus fractures: a systematic review protocol.	Wilmsen, Leah; ; Neubert, Anne; Windolf, Joachim; Icks, Andrea; Richter, Bernd; Thelen, Simon	<ovid:b>BACKGROUND</ovid:b>: The Calcaneus is the largest bone of the foot and the most frequent tarsal bone to be fractured. Overall, it causes round about 10 cases per 100,000 residents per year mainly in men. Especially displaced intra-articular calcaneus fractures often have early and late complications and its associated disability. There are various strategies for the treatment of displaced…	2022	/	Systematic reviews	11	1	199		https://dx.doi.org/10.1186/s13643-022-02049-5	36089599	#145	Wilmsen 2022
Moral parochialism and causal appraisal of transgressive harm in Seoul and Los Angeles.	Holbrook, Colin; ; Yoon, Leehyun; Fessler, Daniel M T; Moser, Cody; Delgado, Shairy Jimenez; Kim, Hackjin	The evolutionary fitness payoffs of moral condemnation are greatest within an individual's immediate social milieu. Accordingly, insofar as human moral intuitions have been shaped by adaptive design, we can expect transgressive harms to be perceived as more wrong when transpiring in the here and now than when occurring at a distance, or with the approval of local authority figures. This moral par…	2022	/	Scientific reports	12	1	14227		https://dx.doi.org/10.1038/s41598-022-18521-0	35987768	#146	Holbrook 2022
Dual thrombolytic therapy with mutant pro-urokinase and small bolus alteplase for ischemic stroke (DUMAS): study protocol for a multicenter randomized controlled phase II trial.	van der Ende, Nadinda A M; ; Roozenbeek, Bob; Smagge, Lucas E M; Luijten, Sven P R; Aerden, Leo A M; Kraayeveld, Petra; van den Wijngaard, Ido R; Lycklama A Nijeholt, Geert J; den Hertog, Heleen M; Flach, H Zwenneke; Wallace, Alexis C; Gurewich, Victor; Del Zoppo, Gregory J; Meurer, William J; Lingsma, Hester F; van der Lugt, Aad; Dippel, Diederik W J	<ovid:b>BACKGROUND</ovid:b>: The effectiveness of alteplase for ischemic stroke treatment is limited, partly due to the occurrence of intracranial and extracranial hemorrhage. Mutant pro-urokinase (m-proUK) does not deplete fibrinogen and lyses fibrin only after induction with alteplase. Therefore, this treatment has the potential to be safer and more efficacious than treatment with alteplase alo…	2022	/	Trials	23	1	641		https://dx.doi.org/10.1186/s13063-022-06596-z	35945566	#147	vanderEnde 2022
Different corticosteroids and regimens for accelerating fetal lung maturation for babies at risk of preterm birth.	Williams, Myfanwy J; ; Ramson, Jenny A; Brownfoot, Fiona C	<ovid:b>BACKGROUND</ovid:b>: Despite the widespread use of antenatal corticosteroids to prevent respiratory distress syndrome (RDS) in preterm infants, there is currently no consensus as to the type of corticosteroid to use, dose, frequency, timing of use or the route of administration. <ovid:br/>OBJECTIVES: To assess the effects on fetal and neonatal morbidity and mortality, on maternal morbidit…	2022	/	The Cochrane database of systematic reviews	8	100909747	CD006764		https://dx.doi.org/10.1002/14651858.CD006764.pub4	35943347	#148	Williams 2022
"Tiny Cargo, Big Deal! Abrochame Bien, Cuidame Bien", an emergency department-based intervention to promote child passenger safety: Protocol for an adaptive randomized trial among caregivers of 6-month through 10-year-old children.	Macy, Michelle L; ; Carter, Patrick; Kendi, Sadiqa; Pollock, Bethany; San Miguel, Liliana; Goldstick, Jason; Resnicow, Ken	<ovid:b>BACKGROUND</ovid:b>: Motor vehicle collisions remain a leading cause of unintentional injury deaths among children in the United States despite the proven effectiveness of child restraint systems (CRS). Laws and public education campaigns have fallen short of ensuring child passenger safety guideline adherence (i.e., correct use of a size-appropriate CRS in the back seat on every trip) ac…	2022	/	Contemporary clinical trials	120	101242342	106863		https://dx.doi.org/10.1016/j.cct.2022.106863	35918028	#149	Macy 2022
The first patient-reported outcomes from the Utrecht Prostate Cohort (UPC): the first platform facilitating 'trials within cohorts' (TwiCs) for the evaluation of interventions for prostate cancer.	Teunissen, Frederik R; ; Willigenburg, Thomas; Meijer, Richard P; van Melick, Harm H E; Verkooijen, Helena M; van der Voort van Zyp, Jochem R N	<ovid:b>PURPOSE</ovid:b>: To describe the development and first outcomes of the Utrecht Prostate Cohort (UPC): the first 'trials within cohorts' (TwiCs) platform for prostate cancer (PCa)., <ovid:b>METHODS</ovid:b>: All non-metastasized, histologically proven PCa patients who are planned to receive standard of care are eligible for inclusion in UPC. Patients provide informed consent for the colle…	2022	/	World journal of urology	40	9	2205-2212		https://dx.doi.org/10.1007/s00345-022-04092-2	35861861	#150	Teunissen 2022
Pragmatic randomized trial assessing the impact of digital health technology on quality of life in patients with heart failure: Design, rationale and implementation.	Victoria-Castro, Angela M; ; Martin, Melissa; Yamamoto, Yu; Ahmad, Tariq; Arora, Tanima; Calderon, Frida; Desai, Nihar; Gerber, Brett; Lee, Kyoung A; Jacoby, Daniel; Melchinger, Hannah; Nguyen, Andrew; Shaw, Melissa; Simonov, Michael; Williams, Alyssa; Weinstein, Jason; Wilson, Francis P	<ovid:b>BACKGROUND</ovid:b>: Self-care and patient engagement are important elements of heart failure (HF) care, endorsed in the guidelines. Digital health tools may improve quality of life (QOL) in HF patients by promoting care, knowledge, and engagement. This manuscript describes the rationale and challenges of the design and implementation of a pragmatic randomized controlled trial to evaluate…	2022	/	Clinical cardiology	45	8	839-849		https://dx.doi.org/10.1002/clc.23848	35822275	#151	Victoria-Castro 2022
Participants' informed consent in adaptive, platform drug trials in hospitalized COVID-19 patients: Not all approaches are ethically acceptable.	Dal-Re, Rafael; ; Caplan, Arthur L; Voo, Teck Chuan		2022	/	European journal of internal medicine	103	9003220	03-Jan		https://dx.doi.org/10.1016/j.ejim.2022.06.018	35780073	#152	Dal-Re 2022
An adaptive platform trial for evaluating treatments in patients with life-threatening hemorrhage from traumatic injuries: Rationale and proposal.	Tolles, Juliana; ; Beiling, Marissa; Schreiber, Martin A; Del Junco, Deborah J; McMullan, Jason T; Guyette, Francis X; Wang, Henry; Jansen, Jan O; Meurer, William J; Mainali, Shraddha; Yadav, Kabir; Lewis, Roger J		2022	/	Transfusion	62 Suppl 1	wdn, 0417360	S231-S241		https://dx.doi.org/10.1111/trf.16957	35732508	#154	Tolles 2022
Application of Bayesian methods to accelerate rare disease drug development: scopes and hurdles.	Kidwell, Kelley M; ; Roychoudhury, Satrajit; Wendelberger, Barbara; Scott, John; Moroz, Tara; Yin, Shaoming; Majumder, Madhurima; Zhong, John; Huml, Raymond A; Miller, Veronica	<ovid:b>BACKGROUND</ovid:b>: Design and analysis of clinical trials for rare and ultra-rare disease pose unique challenges to the practitioners. Meeting conventional power requirements is infeasible for diseases where sample sizes are inherently very small. Moreover, rare disease populations are generally heterogeneous and widely dispersed, which complicates study enrollment and design. Leveragin…	2022	/	Orphanet journal of rare diseases	17	1	186		https://dx.doi.org/10.1186/s13023-022-02342-5	35526036	#155	Kidwell 2022
Learning from COVID-19 related trial adaptations to inform efficient trial design-a sequential mixed methods study.	Chatters, Robin; ; Cooper, Cindy L; O'Cathain, Alicia; Murphy, Caroline; Lane, Athene; Sutherland, Katie; Burton, Christopher; Cape, Angela; Tunnicliffe, Louis	<ovid:b>BACKGROUND</ovid:b>: Many clinical trial procedures were often undertaken in-person prior to the COVID-19 pandemic, which has resulted in adaptations to these procedures to enable trials to continue. The aim of this study was to understand whether the adaptations made to clinical trials by UK Clinical Trials Units (CTUs) during the pandemic have the potential to improve the efficiency of …	2022	/	BMC medical research methodology	22	1	128		https://dx.doi.org/10.1186/s12874-022-01609-6	35488193	#156	Chatters 2022
Communication about vaccine efficacy and COVID-19 vaccine choice: Evidence from a survey experiment in the United States.	Kreps, Sarah; ; Kriner, Douglas L	While mass vaccination campaigns against COVID-19 have inoculated almost 200 million Americans and billions more worldwide, significant pockets of vaccine hesitancy remain. Research has firmly established that vaccine efficacy is an important driver of public vaccine acceptance and choice. However, current vaccines offer widely varying levels of protection against different adverse health outcome…	2022	/	PloS one	17	3	e0265011		https://dx.doi.org/10.1371/journal.pone.0265011	35353846	#157	Kreps 2022
Effect of P2Y12 Inhibitors on Survival Free of Organ Support Among Non-Critically Ill Hospitalized Patients With COVID-19: A Randomized Clinical Trial.	Berger, Jeffrey S; ; Kornblith, Lucy Z; Gong, Michelle N; Reynolds, Harmony R; Cushman, Mary; Cheng, Yu; McVerry, Bryan J; Kim, Keri S; Lopes, Renato D; Atassi, Bassel; Berry, Scott; Bochicchio, Grant; de Oliveira Antunes, Murillo; Farkouh, Michael E; Greenstein, Yonatan; Hade, Erinn M; Hudock, Kristin; Hyzy, Robert; Khatri, Pooja; Kindzelski, Andrei; Kirwan, Bridget-Anne; Baumann Kreuziger, Lisa…	<ovid:b>Importance</ovid:b>: Platelets represent a potential therapeutic target for improved clinical outcomes in patients with COVID-19., <ovid:b>Objective</ovid:b>: To evaluate the benefits and risks of adding a P2Y12 inhibitor to anticoagulant therapy among non-critically ill patients hospitalized for COVID-19., <ovid:b>Design, Setting, and Participants</ovid:b>: An open-label, bayesian, adapt…	2022	/	JAMA	327	3	227-236		https://dx.doi.org/10.1001/jama.2021.23605	35040887	#158	Berger 2022
Effect of Antiplatelet Therapy on Survival and Organ Support-Free Days in Critically Ill Patients With COVID-19: A Randomized Clinical Trial.	Bradbury, Charlotte A; ; Lawler, Patrick R; Stanworth, Simon J; McVerry, Bryan J; McQuilten, Zoe; Higgins, Alisa M; Mouncey, Paul R; Al-Beidh, Farah; Rowan, Kathryn M; Berry, Lindsay R; Lorenzi, Elizabeth; Zarychanski, Ryan; Arabi, Yaseen M; Annane, Djillali; Beane, Abi; van Bentum-Puijk, Wilma; Bhimani, Zahra; Bihari, Shailesh; Bonten, Marc J M; Brunkhorst, Frank M; Buzgau, Adrian; Buxton, Mered…	<ovid:b>Importance</ovid:b>: The efficacy of antiplatelet therapy in critically ill patients with COVID-19 is uncertain., <ovid:b>Objective</ovid:b>: To determine whether antiplatelet therapy improves outcomes for critically ill adults with COVID-19., <ovid:b>Design, Setting, and Participants</ovid:b>: In an ongoing adaptive platform trial (REMAP-CAP) testing multiple interventions within multipl…	2022	/	JAMA	327	13	1247-1259		https://dx.doi.org/10.1001/jama.2022.2910	35315874	#159	Bradbury 2022
Impact of receiving recorded mental health recovery narratives on quality of life in people experiencing non-psychosis mental health problems (NEON-O Trial): updated randomised controlled trial protocol.	Rennick-Egglestone, Stefan; ; Elliott, Rachel; Newby, Chris; Robinson, Clare; Slade, Mike	<ovid:b>BACKGROUND</ovid:b>: Mental health recovery narratives are first-person lived experience accounts of recovery from mental health problems, which refer to events or actions over a period of time, and which include elements of adversity or struggle, and also self-defined or observable strengths, successes, or survival. Recorded recovery narratives are those presented in invariant form, incl…	2022	/	Trials	23	1	90		https://dx.doi.org/10.1186/s13063-022-06027-z	35093141	#160	Rennick-Egglestone 2022
Repeat doses of prenatal corticosteroids for women at risk of preterm birth for improving neonatal health outcomes.	Walters, Anthony; ; McKinlay, Christopher; Middleton, Philippa; Harding, Jane E; Crowther, Caroline A	<ovid:b>BACKGROUND</ovid:b>: Infants born preterm (before 37 weeks' gestation) are at risk of respiratory distress syndrome (RDS) and need for respiratory support due to lung immaturity. One course of prenatal corticosteroids, administered to women at risk of preterm birth, reduces the risk of respiratory morbidity and improves survival of their infants, but these benefits do not extend beyond se…	2022	/	The Cochrane database of systematic reviews	4	100909747	CD003935		https://dx.doi.org/10.1002/14651858.CD003935.pub5	35377461	#161	Walters 2022
Furosemide and albumin for the treatment of nephrotic edema: a systematic review.	Hedin, Erin; ; Bijelic, Vid; Barrowman, Nick; Geier, Pavel	<ovid:b>BACKGROUND</ovid:b>: Edema is one of the cardinal clinical features of nephrotic syndrome (NS). It may vary from mild periorbital edema to severe generalized edema (anasarca). In patients where edema does not improve with prednisone therapy, the most common supportive medications are diuretics and albumin. However, due to the complex pathophysiology of edema formation in NS patients resul…	2022	/	Pediatric nephrology (Berlin, Germany)	37	8	1747-1757		https://dx.doi.org/10.1007/s00467-021-05358-4	35239032	#162	Hedin 2022
Getting the Most out of Consent: Patient-Centered Consent for an Acute Stroke Trial.	Dickert, Neal W; ; Metz, Kathleen; Deeds, S Iris; Linke, Michael J; Mitchell, Andrea R; Speight, Candace D; Adeoye, Opeolu M	Informed consent for clinical trials in acute stroke is characterized by challenges related to urgency, cognitive impairment, and geographical separation. Context-appropriate approaches are needed for this setting. We conducted a mixed-methods project involving focus groups and interviews as well as collaboration with a patient advisory panel and a central institutional review board (CIRB) to des…	2022	/	Ethics & human research	44	2	33-40		https://dx.doi.org/10.1002/eahr.500122	35218601	#163	Dickert 2022
Design and implementation of an international, multi-arm, multi-stage platform master protocol for trials of novel SARS-CoV-2 antiviral agents: Therapeutics for Inpatients with COVID-19 (TICO/ACTIV-3).	Murray, Daniel D; ; Babiker, Abdel G; Baker, Jason V; Barkauskas, Christina E; Brown, Samuel M; Chang, Christina C; Davey, Victoria J; Gelijns, Annetine C; Ginde, Adit A; Grund, Birgit; Higgs, Elizabeth; Hudson, Fleur; Kan, Virginia L; Lane, H Clifford; Murray, Thomas A; Paredes, Roger; Parmar, Mahesh Kb; Pett, Sarah; Phillips, Andrew N; Polizzotto, Mark N; Reilly, Cavan; Sandkovsky, Uriel; Sharm…	<ovid:b>BACKGROUND/AIMS</ovid:b>: Safe and effective therapies for COVID-19 are urgently needed. In order to meet this need, the Accelerating COVID-19 Therapeutic Interventions and Vaccines public-private partnership initiated the Therapeutics for Inpatients with COVID-19. Therapeutics for Inpatients with COVID-19 is a multi-arm, multi-stage platform master protocol, which facilitates the rapid e…	2022	/	Clinical trials (London, England)	19	1	52-61		https://dx.doi.org/10.1177/17407745211049829	34632800	#164	Murray 2022
Comparison of COVID-19 studies registered in the clinical trial platforms: A research ethics analysis perspective.	Buruk, Banu; ; Guner, Muberra Devrim; Ekmekci, Perihan Elif; Celebi, Aksuyek Savas	<ovid:b>BACKGROUND</ovid:b>: The coronavirus disease (COVID-19) treatment must be based on scientific methods such as clinical trials. Trials involving human subjects and those requiring a risk-benefit analysis may occasionally face challenges owing to the time limitations in the pandemic., <ovid:b>METHODOLOGY</ovid:b>: This study analyses the WHO's International Clinical Trials Registry Platform…	2022	/	Developing world bioethics	22	4	217-230		https://dx.doi.org/10.1111/dewb.12333	34515393	#165	Buruk 2022
Patient-reported outcomes in vaccines research: relevance for decision-making.	Curran, Desmond; ; Cabrera, Eliazar Sabater; Nelsen, Linda	The development and demand for effective vaccines have witnessed an exponential growth over the last century. In the meantime, the vaccine market involves more knowledgeable stakeholders, with a shift in emphasis by regulatory agencies on understanding the patient perception and experience. The Food and Drug Administration's publication of the patient-reported outcomes (PRO) guidance has elevated…	2022	/	Human vaccines & immunotherapeutics	18	1	08-Jan		https://dx.doi.org/10.1080/21645515.2021.1875762	33606595	#166	Curran 2022
Challenges and Lessons Learned From COVID-19 Trials: Should We Be Doing Clinical Trials Differently?.	Janiaud, Perrine; ; Hemkens, Lars G; Ioannidis, John P A	The COVID-19 crisis led to a flurry of clinical trials activity. The COVID-evidence database shows 2814 COVID-19 randomized trials registered as of February 16, 2021. Most were small (only 18% have a planned sample size > 500) and the rare completed ones have not provided published results promptly (only 283 trial publications as of February 2021). Small randomized trials and observational, nonra…	2021	/	The Canadian journal of cardiology	37	9	1353-1364		https://dx.doi.org/10.1016/j.cjca.2021.05.009	34077789	#167	Janiaud 2021
Remdesivir for the treatment of COVID-19.	Ansems, Kelly; ; Grundeis, Felicitas; Dahms, Karolina; Mikolajewska, Agata; Thieme, Volker; Piechotta, Vanessa; Metzendorf, Maria-Inti; Stegemann, Miriam; Benstoem, Carina; Fichtner, Falk	<ovid:b>BACKGROUND</ovid:b>: Remdesivir is an antiviral medicine with properties to inhibit viral replication of SARS-CoV-2. Positive results from early studies attracted media attention and led to emergency use authorisation of remdesivir in COVID-19. A thorough understanding of the current evidence regarding the effects of remdesivir as a treatment for SARS-CoV-2 infection based on randomised c…	2021	/	The Cochrane database of systematic reviews	8	100909747	CD014962		https://dx.doi.org/10.1002/14651858.CD014962	34350582	#168	Ansems 2021
Beta-blockers in patients without heart failure after myocardial infarction.	Safi, Sanam; ; Sethi, Naqash J; Korang, Steven Kwasi; Nielsen, Emil Eik; Feinberg, Joshua; Gluud, Christian; Jakobsen, Janus C	<ovid:b>BACKGROUND</ovid:b>: Cardiovascular disease is the number one cause of death globally. According to the World Health Organization (WHO), 7.4 million people died from ischaemic heart disease in 2012, constituting 15% of all deaths. Beta-blockers are recommended and are often used in patients with heart failure after acute myocardial infarction. However, it is currently unclear whether beta…	2021	/	The Cochrane database of systematic reviews	11	100909747	CD012565		https://dx.doi.org/10.1002/14651858.CD012565.pub2	34739733	#169	Safi 2021
A trial platform to assess approved SARS-CoV-2 vaccines in immunocompromised patients: first sub-protocol for a pilot trial comparing the mRNA vaccines Comirnaty R and COVID-19 mRNA Vaccine Moderna R.	Speich, Benjamin; ; Chammartin, Frederique; Smith, Daniel; Stoeckle, Marcel P; Amico, Patrizia; Eichenberger, Anna L; Hasse, Barbara; Schuurmans, Mace M; Muller, Thomas; Tamm, Michael; Dickenmann, Michael; Abela, Irene A; Trkola, Alexandra; Hirsch, Hans H; Manuel, Oriol; Cavassini, Matthias; Hemkens, Lars G; Briel, Matthias; Mueller, Nicolas J; Rauch, Andri; Gunthard, Huldrych F; Koller, Michael …	<ovid:b>BACKGROUND</ovid:b>: Late 2019, a new highly contagious coronavirus SARS-CoV-2 has emerged in Wuhan, China, causing within 2 months a pandemic with the highest disease burden in elderly and people with pre-existing medical conditions. The pandemic has highlighted that new and more flexible clinical trial approaches, such as trial platforms, are needed to assess the efficacy and safety of …	2021	/	Trials	22	1	724		https://dx.doi.org/10.1186/s13063-021-05664-0	34674742	#170	Speich 2021
The impact of training healthcare professionals' communication skills on the clinical care of diabetes and hypertension: a systematic review and meta-analysis.	Yao, Mi; ; Zhou, Xue-Ying; Xu, Zhi-Jie; Lehman, Richard; Haroon, Shamil; Jackson, Dawn; Cheng, Kar Keung	<ovid:b>BACKGROUND</ovid:b>: Diabetes and hypertension care require effective communication between healthcare professionals and patients. Training programs may improve the communication skills of healthcare professionals but no systematic review has examined their effectiveness at improving clinical outcomes and patient experience in the context of diabetes and hypertension care., <ovid:b>METHOD…	2021	/	BMC family practice	22	1	152		https://dx.doi.org/10.1186/s12875-021-01504-x	34261454	#171	Yao 2021
ACTonDiabetes-a guided psychological internet intervention based on Acceptance and Commitment Therapy (ACT) for adults living with type 1 or 2 diabetes: results of a randomised controlled feasibility trial.	Bendig, Eileen; ; Bauereiss, Natalie; Schmitt, Andreas; Albus, Patrick; Baumeister, Harald	<ovid:b>OBJECTIVES</ovid:b>: This two-group randomised controlled trial evaluates the feasibility of an Acceptance and Commitment Therapy (ACT)-based internet intervention for diabetes distress in people with diabetes type 1 or type 2. Participants were assigned to a guided self-help intervention (EG) or waitlist control group (CG)., <ovid:b>SETTING</ovid:b>: Recruitment took place following an o…	2021	/	BMJ open	11	7	e049238		https://dx.doi.org/10.1136/bmjopen-2021-049238	34244277	#172	Bendig 2021
Exercise-based cardiac rehabilitation for adults after heart valve surgery.	Abraham, Lizette N; ; Sibilitz, Kirstine L; Berg, Selina K; Tang, Lars H; Risom, Signe S; Lindschou, Jane; Taylor, Rod S; Borregaard, Britt; Zwisler, Ann-Dorthe	<ovid:b>BACKGROUND</ovid:b>: The impact of exercise-based cardiac rehabilitation (CR) following heart valve surgery is uncertain. We conducted an update of this systematic review and a meta-analysis to assess randomised controlled trial evidence for the use of exercise-based CR following heart valve surgery., <ovid:b>OBJECTIVES</ovid:b>: To assess the benefits and harms of exercise-based CR compa…	2021	/	The Cochrane database of systematic reviews	5	100909747	CD010876		https://dx.doi.org/10.1002/14651858.CD010876.pub3	33962483	#173	Abraham 2021
Nutritional supplementation for nonalcohol-related fatty liver disease: a network meta-analysis.	Komolafe, Oluyemi; ; Buzzetti, Elena; Linden, Audrey; Best, Lawrence Mj; Madden, Angela M; Roberts, Danielle; Chase, Thomas Jg; Fritche, Dominic; Freeman, Suzanne C; Cooper, Nicola J; Sutton, Alex J; Milne, Elisabeth Jane; Wright, Kathy; Pavlov, Chavdar S; Davidson, Brian R; Tsochatzis, Emmanuel; Gurusamy, Kurinchi Selvan	<ovid:b>BACKGROUND</ovid:b>: The prevalence of non-alcohol-related fatty liver disease (NAFLD) varies between 19% and 33% in different populations. NAFLD decreases life expectancy and increases risks of liver cirrhosis, hepatocellular carcinoma, and the requirement for liver transplantation. Uncertainty surrounds relative benefits and harms of various nutritional supplements in NAFLD. Currently n…	2021	/	The Cochrane database of systematic reviews	7	100909747	CD013157		https://dx.doi.org/10.1002/14651858.CD013157.pub2	34280304	#174	Komolafe 2021
Lifestyle modifications for nonalcohol-related fatty liver disease: a network meta-analysis.	Buzzetti, Elena; ; Linden, Audrey; Best, Lawrence Mj; Madden, Angela M; Roberts, Danielle; Chase, Thomas J G; Freeman, Suzanne C; Cooper, Nicola J; Sutton, Alex J; Fritche, Dominic; Milne, Elisabeth Jane; Wright, Kathy; Pavlov, Chavdar S; Davidson, Brian R; Tsochatzis, Emmanuel; Gurusamy, Kurinchi Selvan	<ovid:b>BACKGROUND</ovid:b>: The prevalence of nonalcohol-related fatty liver disease (NAFLD) varies between 19% and 33% in different populations. NAFLD decreases life expectancy and increases the risks of liver cirrhosis, hepatocellular carcinoma, and requirement for liver transplantation. There is uncertainty surrounding the relative benefits and harms of various lifestyle interventions for peo…	2021	/	The Cochrane database of systematic reviews	6	100909747	CD013156		https://dx.doi.org/10.1002/14651858.CD013156.pub2	34114650	#175	Buzzetti 2021
Evaluation of new or repurposed treatments for COVID-19: protocol for the phase Ib/IIa DEFINE trial platform.	Gaughan, Erin; ; Quinn, Tom; Bruce, Annya; Antonelli, Jean; Young, Vikki; Mair, Joanne; Akram, Ahsan; Hirani, Nik; Koch, Oliver; Mackintosh, Claire; Norrie, John; Dear, James W; Dhaliwal, Kevin	<ovid:b>INTRODUCTION</ovid:b>: COVID-19 is a new viral-induced pneumonia caused by infection with a novel coronavirus, SARS-CoV-2. At present, there are few proven effective treatments. This early-phase experimental medicine protocol describes an overarching and adaptive trial designed to provide safety data in patients with COVID-19, pharmacokinetic (PK)/pharmacodynamic (PD) information and expl…	2021	/	BMJ open	11	12	e054442		https://dx.doi.org/10.1136/bmjopen-2021-054442	34911721	#176	Gaughan 2021
Colchicine for the treatment of COVID-19.	Mikolajewska, Agata; ; Fischer, Anna-Lena; Piechotta, Vanessa; Mueller, Anika; Metzendorf, Maria-Inti; Becker, Marie; Dorando, Elena; Pacheco, Rafael L; Martimbianco, Ana Luiza C; Riera, Rachel; Skoetz, Nicole; Stegemann, Miriam	<ovid:b>BACKGROUND</ovid:b>: The development of severe coronavirus disease 2019 (COVID-19) and poor clinical outcomes are associated with hyperinflammation and a complex dysregulation of the immune response. Colchicine is an anti-inflammatory medicine and is thought to improve disease outcomes in COVID-19 through a wide range of anti-inflammatory mechanisms. Patients and healthcare systems need m…	2021	/	The Cochrane database of systematic reviews	10	100909747	CD015045		https://dx.doi.org/10.1002/14651858.CD015045	34658014	#177	Mikolajewska 2021
Development and testing of culturally adapted road hazard communication designs.	Oppong, Seth;	This study was conducted to assess comprehension of existing road hazard communication designs (RHCDs) in relation to culturally adapted designs among commercial vehicle drivers using a two-part study. In study 1, nine participants were recruited and their comprehension of 20 existing RHCDs was tested. Results of the analysis revealed that only 50% of the designs met the acceptance criterion of 6…	2021	/	International journal of occupational safety and ergonomics : JOSE	27	1	290-301		https://dx.doi.org/10.1080/10803548.2019.1573942	30676286	#178	Oppong 2021
Blood-Based Protein Biomarkers for the Management of Traumatic Brain Injuries in Adults Presenting to Emergency Departments with Mild Brain Injury: A Living Systematic Review and Meta-Analysis.	Mondello, Stefania; ; Sorinola, Abayomi; Czeiter, Endre; Vamos, Zoltan; Amrein, Krisztina; Synnot, Anneliese; Donoghue, Emma; Sandor, Janos; Wang, Kevin K W; Diaz-Arrastia, Ramon; Steyerberg, Ewout W; Menon, David K; Maas, Andrew I R; Buki, Andras	Accurate diagnosis of traumatic brain injury (TBI) is critical to effective management and intervention, but can be challenging in patients with mild TBI. A substantial number of studies have reported the use of circulating biomarkers as signatures for TBI, capable of improving diagnostic accuracy and clinical decision making beyond current practice standards. We performed a systematic review and…	2021	/	Journal of neurotrauma	38	8	1086-1106		https://dx.doi.org/10.1089/neu.2017.5182	29020853	#179	Mondello 2021
Clozapine Treatment During Pregnancy and the Postpartum Period: A Systematic Literature Review.	Beex-Oosterhuis, Marieke M; ; Van Gool, Arthur R; Heerdink, Eibert R; van Kesteren, Charlotte; van Marum, Rob J	<ovid:b><ovid:i>Objective:</ovid:i></ovid:b> The objective of this systematic review was to provide a critical appraisal of the evidence related to the safety of clozapine for schizophrenia during pregnancy and lactation., <ovid:b><ovid:i>Data Sources:</ovid:i></ovid:b> PubMed/MEDLINE, Embase, and the Cochrane Library were searched from inception through December 2020. Reference lists of included…	2021	/	The Journal of clinical psychiatry	83	1			https://dx.doi.org/10.4088/JCP.21r13952	34905664	#180	Beex-Oosterhuis 2021
Antiepileptic drugs for seizure control in people with neurocysticercosis.	Walton, Dean; ; Castell, Hannah; Collie, Ceryce; Wood, Greta Karen; Sharma, Monika; Singh, Tejinder; Michael, Benedict D	<ovid:b>BACKGROUND</ovid:b>: Neurocysticercosis is the most common parasitic infection of the brain. Epilepsy is the most common clinical presentation, though people may also present with headache, symptoms of raised intracranial pressure, hydrocephalus, and ocular symptoms depending upon the localisation of the parasitic cysts. Anthelmintic drugs, antiepileptic drugs (AEDs), and anti-oedema drug…	2021	/	The Cochrane database of systematic reviews	11	100909747	CD009027		https://dx.doi.org/10.1002/14651858.CD009027.pub4	34723391	#181	Walton 2021
Oncoplastic breast-conserving surgery for women with primary breast cancer.	Nanda, Akriti; ; Hu, Jesse; Hodgkinson, Sarah; Ali, Sanah; Rainsbury, Richard; Roy, Pankaj G	<ovid:b>BACKGROUND</ovid:b>: Oncoplastic breast-conserving surgery (O-BCS) involves removing the tumour in the breast and using plastic surgery techniques to reconstruct the breast. The adequacy of published evidence on the safety and efficacy of O-BCS for the treatment of breast cancer compared to other surgical options for breast cancer is still debatable. It is estimated that the local recurre…	2021	/	The Cochrane database of systematic reviews	10	100909747	CD013658		https://dx.doi.org/10.1002/14651858.CD013658.pub2	34713449	#182	Nanda 2021
Methodological challenges and solution strategies during implementation of a midwife-led multicenter randomized controlled trial (RCT) in maternity hospitals.	Striebich, Sabine; ; Mattern, Elke; Oganowski, Theresa; Schafers, Rainhild; Ayerle, Gertrud	<ovid:b>BACKGROUND</ovid:b>: Randomized controlled trials (RCTs), especially multicentric, with complex interventions are methodically challenging. Careful planning under everyday conditions in compliance with the relevant international quality standard (Good Clinical Practice [GCP] guideline) is crucial. Specific challenges exist for RCTs conducted in delivery rooms due to various factors that c…	2021	/	BMC medical research methodology	21	1	222		https://dx.doi.org/10.1186/s12874-021-01429-0	34689745	#183	Striebich 2021
Efficacy of left ventricular unloading strategies during venoarterial extracorporeal membrane oxygenation in patients with cardiogenic shock: a protocol for a systematic review and Bayesian network meta-analysis.	Zhang, Pengbin; ; Wei, Shilin; Zhai, Kerong; Huang, Jian; Cheng, Xingdong; Tao, Zhenze; Gao, Bingren; Liu, Debin; Li, Yongnan	<ovid:b>INTRODUCTION</ovid:b>: Venoarterial extracorporeal membrane oxygenation (VA-ECMO) has been widely used for patients with refractory cardiogenic shock. A common side effect of this technic is the resultant increase in left ventricular (LV) afterload which could potentially aggravate myocardial ischaemia, delay ventricular recovery and increase the risk of pulmonary congestion. Several LV u…	2021	/	BMJ open	11	10	e047046		https://dx.doi.org/10.1136/bmjopen-2020-047046	34666998	#184	Zhang 2021
Long-Term Cost-Effectiveness of Smoking Cessation Interventions in People With Mental Disorders: A Dynamic Decision Analytical Model.	Wu, Qi; ; Gilbody, Simon; Li, Jinshuo; Wang, Han-I; Parrott, Steve	<ovid:b>OBJECTIVES</ovid:b>: People with mental disorders are more likely to smoke than the general population. The objective of this study is to develop a decision analytical model that estimates long-term cost-effectiveness of smoking cessation interventions in this population., <ovid:b>METHODS</ovid:b>: A series of Markov models were constructed to estimate average lifetime smoking-attributabl…	2021	/	Value in health : the journal of the International Society for Pharmacoeconomics and Outcomes Research	24	9	1263-1272		https://dx.doi.org/10.1016/j.jval.2021.04.002	34452705	#185	Wu 2021
Image-guided glucocorticoid injection versus injection without image guidance for shoulder pain.	Zadro, Joshua; ; Rischin, Adam; Johnston, Renea V; Buchbinder, Rachelle	<ovid:b>BACKGROUND</ovid:b>: Despite widespread use, our 2012 Cochrane review did not confirm that use of imaging to guide glucocorticoid injection for people with shoulder pain improves its efficacy., <ovid:b>OBJECTIVES</ovid:b>: To update our review and assess the benefits and harms of image-guided glucocorticoid injection compared to non-image-guided injection for patients with shoulder pain.,…	2021	/	The Cochrane database of systematic reviews	8	100909747	CD009147		https://dx.doi.org/10.1002/14651858.CD009147.pub3	34435661	#186	Zadro 2021
Metacognitive Strategy Training Is Feasible for People With Aphasia.	Kersey, Jessica; ; Evans, William S; Mullen, Katie; Askren, Annette; Cavanaugh, Robert; Wallace, Sarah E; Hula, William D; Walsh Dickey, Michael; Terhorst, Lauren; Skidmore, Elizabeth	Metacognitive strategy training shows promise for reducing disability following stroke, but previous trials have excluded people with aphasia. Considering the high incidence of poststroke aphasia, it is important to determine whether people with aphasia can benefit from strategy training. The purpose of this study was to determine the feasibility of an adapted strategy training protocol for peopl…	2021	/	OTJR : occupation, participation and health	41	4	309-318		https://dx.doi.org/10.1177/15394492211023196	34176360	#187	Kersey 2021
Oral antibiotics for chronic blepharitis.	Onghanseng, Neil; ; Ng, Sueko M; Halim, Muhammad Sohail; Nguyen, Quan Dong	<ovid:b>BACKGROUND</ovid:b>: Posterior blepharitis is common and causes ocular surface and lid damage as well as discomfort. It affects 37% to 47% of all ophthalmology patients; its incidence increasing with age. It is a multifactorial disease associated with multiple other pathologies, such as rosacea, meibomianitis, and infections. Treatment usually focuses on reliefing the symptoms by using ar…	2021	/	The Cochrane database of systematic reviews	6	100909747	CD013697		https://dx.doi.org/10.1002/14651858.CD013697.pub2	34107053	#188	Onghanseng 2021
Convalescent plasma or hyperimmune immunoglobulin for people with COVID-19: a living systematic review.	Piechotta, Vanessa; ; Iannizzi, Claire; Chai, Khai Li; Valk, Sarah J; Kimber, Catherine; Dorando, Elena; Monsef, Ina; Wood, Erica M; Lamikanra, Abigail A; Roberts, David J; McQuilten, Zoe; So-Osman, Cynthia; Estcourt, Lise J; Skoetz, Nicole	<ovid:b>BACKGROUND</ovid:b>: Convalescent plasma and hyperimmune immunoglobulin may reduce mortality in patients with viral respiratory diseases, and are being investigated as potential therapies for coronavirus disease 2019 (COVID-19). A thorough understanding of the current body of evidence regarding benefits and risks of these interventions is required. <ovid:br/>OBJECTIVES: Using a living sys…	2021	/	The Cochrane database of systematic reviews	5	100909747	CD013600		https://dx.doi.org/10.1002/14651858.CD013600.pub4	34013969	#189	Piechotta 2021
Treatments for unruptured intracranial aneurysms.	Pontes, Felipe Gomes de Barros; ; da Silva, Edina Mk; Baptista-Silva, Jose Cc; Vasconcelos, Vladimir	<ovid:b>BACKGROUND</ovid:b>: Unruptured intracranial aneurysms are relatively common lesions in the general population, with a prevalence of 3.2%, and are being diagnosed with greater frequency as non-invasive techniques for imaging of intracranial vessels have become increasingly available and used. If not treated, an intracranial aneurysm can be catastrophic. Morbidity and mortality in aneurysm…	2021	/	The Cochrane database of systematic reviews	5	100909747	CD013312		https://dx.doi.org/10.1002/14651858.CD013312.pub2	33971026	#190	Pontes 2021
Secondary prevention of variceal bleeding in adults with previous oesophageal variceal bleeding due to decompensated liver cirrhosis: a network meta-analysis.	Plaz Torres, Maria Corina; ; Best, Lawrence Mj; Freeman, Suzanne C; Roberts, Danielle; Cooper, Nicola J; Sutton, Alex J; Roccarina, Davide; Benmassaoud, Amine; Iogna Prat, Laura; Williams, Norman R; Csenar, Mario; Fritche, Dominic; Begum, Tanjia; Arunan, Sivapatham; Tapp, Maxine; Milne, Elisabeth Jane; Pavlov, Chavdar S; Davidson, Brian R; Tsochatzis, Emmanuel; Gurusamy, Kurinchi Selvan	<ovid:b>BACKGROUND</ovid:b>: Approximately 40% to 95% of people with cirrhosis have oesophageal varices. About 15% to 20% of oesophageal varices bleed in about one to three years of diagnosis. Several different treatments are available, which include endoscopic sclerotherapy, variceal band ligation, beta-blockers, transjugular intrahepatic portosystemic shunt (TIPS), and surgical portocaval shunt…	2021	/	The Cochrane database of systematic reviews	3	100909747	CD013122		https://dx.doi.org/10.1002/14651858.CD013122.pub2	33784794	#191	PlazTorres 2021
Primary prevention of variceal bleeding in people with oesophageal varices due to liver cirrhosis: a network meta-analysis.	Roccarina, Davide; ; Best, Lawrence Mj; Freeman, Suzanne C; Roberts, Danielle; Cooper, Nicola J; Sutton, Alex J; Benmassaoud, Amine; Plaz Torres, Maria Corina; Iogna Prat, Laura; Csenar, Mario; Arunan, Sivapatham; Begum, Tanjia; Milne, Elisabeth Jane; Tapp, Maxine; Pavlov, Chavdar S; Davidson, Brian R; Tsochatzis, Emmanuel; Williams, Norman R; Gurusamy, Kurinchi Selvan	<ovid:b>BACKGROUND</ovid:b>: Approximately 40% to 95% of people with cirrhosis have oesophageal varices. About 15% to 20% of oesophageal varices bleed in about one to three years. There are several different treatments to prevent bleeding, including: beta-blockers, endoscopic sclerotherapy, and variceal band ligation. However, there is uncertainty surrounding their individual and relative benefit…	2021	/	The Cochrane database of systematic reviews	4	100909747	CD013121		https://dx.doi.org/10.1002/14651858.CD013121.pub2	33822357	#192	Roccarina 2021
Venous thromboembolism prophylaxis for women at risk during pregnancy and the early postnatal period.	Middleton, Philippa; ; Shepherd, Emily; Gomersall, Judith C	<ovid:b>BACKGROUND</ovid:b>: Venous thromboembolism (VTE), although rare, is a major cause of maternal mortality and morbidity. Some women are at increased risk of VTE during pregnancy and the early postnatal period (e.g. caesarean section, family history of VTE, or thrombophilia), and so prophylaxis may be considered. As some methods of prophylaxis carry risks of adverse effects, and risk of VTE…	2021	/	The Cochrane database of systematic reviews	3	100909747	CD001689		https://dx.doi.org/10.1002/14651858.CD001689.pub4	33779986	#193	Middleton 2021
Lifestyle, Exercise and Activity Package for People living with Progressive Multiple Sclerosis (LEAP-MS): adaptions during the COVID-19 pandemic and remote delivery for improved efficiency.	Lowe, Rachel; ; Barlow, Christy; Lloyd, Barry; Latchem-Hastings, Julie; Poile, Vincent; Scoble, Charlotte; Dean-Young, Andrew; Button, Kate; Playle, Rebecca; Busse, Monica	The LEAP-MS (Lifestyle, Exercise and Activity Package for People living with Progressive Multiple Sclerosis) study has developed an individualised supported self-management approach for physical activity for people with progressive multiple sclerosis (MS) and severe disability. The intervention has been evaluated in a single-arm feasibility study with embedded process evaluation. The feasibility …	2021	/	Trials	22	1	286		https://dx.doi.org/10.1186/s13063-021-05245-1	33863342	#194	Lowe 2021
Treatment for bleeding oesophageal varices in people with decompensated liver cirrhosis: a network meta-analysis.	Roberts, Danielle; ; Best, Lawrence Mj; Freeman, Suzanne C; Sutton, Alex J; Cooper, Nicola J; Arunan, Sivapatham; Begum, Tanjia; Williams, Norman R; Walshaw, Dana; Milne, Elisabeth Jane; Tapp, Maxine; Csenar, Mario; Pavlov, Chavdar S; Davidson, Brian R; Tsochatzis, Emmanuel; Gurusamy, Kurinchi Selvan	<ovid:b>BACKGROUND</ovid:b>: Approximately 40% to 95% of people with liver cirrhosis have oesophageal varices. About 15% to 20% of oesophageal varices bleed within about one to three years after diagnosis. Several different treatments are available, including, among others, endoscopic sclerotherapy, variceal band ligation, somatostatin analogues, vasopressin analogues, and balloon tamponade. Howe…	2021	/	The Cochrane database of systematic reviews	4	100909747	CD013155		https://dx.doi.org/10.1002/14651858.CD013155.pub2	33837526	#195	Roberts 2021
Negligible therapeutic impact, false-positives, overdiagnosis and lead-time are the reasons why radiographs bring more harm than benefits in the caries diagnosis of preschool children.	Pontes, Laura Regina A; ; Lara, Juan Sebastian; Novaes, Tatiane Fernandes; Freitas, Julia Gomes; Gimenez, Thais; Moro, Bruna Lorena P; Maia, Haline C M; Imparato, Jose Carlos P; Braga, Mariana M; Raggio, Daniela P; Mendes, Fausto M	<ovid:b>BACKGROUND</ovid:b>: To evaluate the clinical course and interventions required during two years of follow-up of dental surfaces of deciduous molars diagnosed, and consequently treated, by two different strategies: diagnosis made by clinical examination alone or associated with radiographs., <ovid:b>METHODS</ovid:b>: This is a secondary analysis of a two-arm randomized clinical trial with…	2021	/	BMC oral health	21	1	168		https://dx.doi.org/10.1186/s12903-021-01528-w	33789655	#196	Pontes 2021
(Ultra-)long-acting insulin analogues for people with type 1 diabetes mellitus.	Hemmingsen, Bianca; ; Metzendorf, Maria-Inti; Richter, Bernd	<ovid:b>BACKGROUND</ovid:b>: People with type 1 diabetes mellitus (T1DM) need treatment with insulin for survival. Whether any particular type of (ultra-)long-acting insulin provides benefit especially regarding risk of diabetes complications and hypoglycaemia is unknown., <ovid:b>OBJECTIVES</ovid:b>: To compare the effects of long-term treatment with (ultra-)long-acting insulin analogues to NPH …	2021	/	The Cochrane database of systematic reviews	3	100909747	CD013498		https://dx.doi.org/10.1002/14651858.CD013498.pub2	33662147	#197	Hemmingsen 2021
Different classes of antibiotics given to women routinely for preventing infection at caesarean section.	Williams, Myfanwy J; ; Carvalho Ribeiro do Valle, Carolina; Gyte, Gillian Ml	<ovid:b>BACKGROUND</ovid:b>: Caesarean section increases the risk of postpartum infection for women and prophylactic antibiotics have been shown to reduce the incidence; however, there are adverse effects. It is important to identify the most effective class of antibiotics to use and those with the least adverse effects. <ovid:br/>OBJECTIVES: To determine, from the best available evidence, the ba…	2021	/	The Cochrane database of systematic reviews	3	100909747	CD008726		https://dx.doi.org/10.1002/14651858.CD008726.pub3	33661539	#198	Williams 2021
Belimumab for systemic lupus erythematosus.	Singh, Jasvinder A; ; Shah, Nipam P; Mudano, Amy S	<ovid:b>BACKGROUND</ovid:b>: Belimumab, the first biologic approved for the treatment of systemic lupus erythematosus (SLE), has been shown to reduce autoantibody levels in people with SLE and help control disease activity., <ovid:b>OBJECTIVES</ovid:b>: To assess the benefits and harms of belimumab (alone or in combination) in systematic lupus erythematosus., <ovid:b>SEARCH METHODS</ovid:b>: An I…	2021	/	The Cochrane database of systematic reviews	2	100909747	CD010668		https://dx.doi.org/10.1002/14651858.CD010668.pub2	33631841	#199	Singh 2021
Ethics of emerging infectious disease outbreak responses: Using Ebola virus disease as a case study of limited resource allocation.	Nichol, Ariadne A; ; Antierens, Annick	Emerging infectious diseases such as Ebola Virus Disease (EVD), Nipah Virus Encephalitis and Lassa fever pose significant epidemic threats. Responses to emerging infectious disease outbreaks frequently occur in resource-constrained regions and under high pressure to quickly contain the outbreak prior to potential spread. As seen in the 2020 EVD outbreaks in the Democratic Republic of Congo and th…	2021	/	PloS one	16	2	e0246320		https://dx.doi.org/10.1371/journal.pone.0246320	33529237	#200	Nichol 2021
Implementation of the Randomized Embedded Multifactorial Adaptive Platform for COVID-19 (REMAP-COVID) trial in a US health system-lessons learned and recommendations.	Anonymous;	<ovid:b>BACKGROUND</ovid:b>: The Randomized Embedded Multifactorial Adaptive Platform for COVID-19 (REMAP-COVID) trial is a global adaptive platform trial of hospitalized patients with COVID-19. We describe implementation at the first US site, the UPMC health system, and offer recommendations for implementation at other sites., <ovid:b>METHODS</ovid:b>: To implement REMAP-COVID, we focused on six…	2021	/	Trials	22	1	100		https://dx.doi.org/10.1186/s13063-020-04997-6	33509275	#201	Anonymous 2021
Streamlining the institutional review board process in pragmatic randomized clinical trials: challenges and lessons learned from the Aspirin Dosing: A Patient-centric Trial Assessing Benefits and Long-Term Effectiveness (ADAPTABLE) trial.	Marquis-Gravel, Guillaume; ; Robertson, Holly; Jones, W Schuyler; Riley, Danielle; Ford, Daniel E; Crenshaw, David; Joosten, Yvonne A; Rudov, Lindsey; Hernandez, Adrian F; Hess, Rachel	<ovid:b>BACKGROUND</ovid:b>: New considerations during the ethical review processes may emerge from innovative, yet unfamiliar operational methods enabled in pragmatic randomized controlled trials (RCT), potentially making institutional review board (IRB) evaluation more complex. In this manuscript, key components of the pragmatic "Aspirin Dosing: A Patient-Centric Trial Assessing Benefits and Lo…	2021	/	Trials	22	1	90		https://dx.doi.org/10.1186/s13063-021-05026-w	33494785	#202	Marquis-Gravel 2021
Bayesian decision making in confirmatory early-stage breast cancer trial.	Gu, Ennan; ; Zhou, Xuan; Zhao, Jing	Preoperative or neoadjuvant systemic chemotherapy, once reserved for patients with locally advanced breast cancer (BC) in whom the goal was to render breast cancer operable, has become increasingly common. In the early-stage BC neoadjuvant studies, clinical benefits such as event-free survival (EFS), disease-free survival (DFS) and overall survival (OS) usually take long time to be observed. Path…	2021	/	Contemporary clinical trials	102	101242342	106280		https://dx.doi.org/10.1016/j.cct.2021.106280	33484898	#203	Gu 2021
Research Evaluation Alongside Clinical Treatment in COVID-19 (REACT COVID-19): an observational and biobanking study.	Burke, Hannah; ; Freeman, Anna; Dushianthan, Ahilanandan; Celinski, Michael; Batchelor, James; Phan, Hang; Borca, Florina; Kipps, Christopher; Thomas, Gareth J; Faust, Saul N; Sheard, Natasha; Williams, Sarah; Fitzpatrick, Paul; Landers, Donal; Wilkinson, Tom	<ovid:b>INTRODUCTION</ovid:b>: The COVID-19 pandemic caused by SARS-CoV-2 places immense worldwide demand on healthcare services. Earlier identification of patients at risk of severe disease may allow intervention with experimental targeted treatments, mitigating the course of their disease and reducing critical care service demand., <ovid:b>METHODS AND ANALYSIS</ovid:b>: This prospective observa…	2021	/	BMJ open	11	1	e043012		https://dx.doi.org/10.1136/bmjopen-2020-043012	33483446	#204	Burke 2021
Efficacy and safety of CD22 chimeric antigen receptor (CAR) T cell therapy in patients with B cell malignancies: a protocol for a systematic review and meta-analysis.	Adeel, Komal; ; Fergusson, Nathan J; Shorr, Risa; Atkins, Harold; Hay, Kevin A	<ovid:b>BACKGROUND</ovid:b>: Chimeric antigen receptor (CAR) T cell therapy has had great success in treating patients with relapsed or refractory B cell malignancies, with CD19-targeting therapies now approved in many countries. However, a subset of patients fails to respond or relapse after CD19 CAR T cell therapy, in part due to antigen loss, which has prompted the search for alternative antig…	2021	/	Systematic reviews	10	1	35		https://dx.doi.org/10.1186/s13643-021-01588-7	33478595	#205	Adeel 2021
Treatment of COVID-19 pneumonia with glucocorticoids (CORTIVID): a structured summary of a study protocol for a randomised controlled trial.	Les Bujanda, Inigo; ; Loureiro-Amigo, Jose; Bastons, Ferran Capdevila; Guerra, Inaki Elejalde; Sanchez, Javier Anniccherico; Murgadella-Sancho, Anna; Rey, Ruth Garcia; Lopez, Julian Librero; Alvarez, Julio Sanchez	<ovid:b>OBJECTIVES</ovid:b>: The aim of this study is to assess the effectiveness and safety of glucocorticoid infusion pulse therapy to improve the clinical outcomes of patients with COVID-19 pneumonia with elevated inflammatory biomarkers., <ovid:b>TRIAL DESIGN</ovid:b>: A parallel-group quadruple-blind (participant, intervention provider, outcome assessor and data manager), randomised controll…	2021	/	Trials	22	1	43		https://dx.doi.org/10.1186/s13063-020-04999-4	33430891	#206	LesBujanda 2021
Fall prevention interventions for older community-dwelling adults: systematic reviews on benefits, harms, and patient values and preferences.	Pillay, Jennifer; ; Riva, John J; Tessier, Laure A; Colquhoun, Heather; Lang, Eddy; Moore, Ainsley E; Thombs, Brett D; Wilson, Brenda J; Tzenov, Amanda; Donnelly, Catherine; Emond, Marcel; Holroyd-Leduc, Jayna; Milligan, Jamie; Keto-Lambert, Diana; Rahman, Sholeh; Vandermeer, Ben; Tricco, Andrea C; Straus, Sharon E; Thomas, Sonia M; Mitchelmore, Bradley R; Rolland-Harris, Elizabeth; Hartling, Lisa	<ovid:b>BACKGROUND</ovid:b>: An estimated 20-30% of community-dwelling Canadian adults aged 65 years or older experience one or more falls each year. Fall-related injuries are a leading cause of hospitalization and can lead to functional independence. Many fall prevention interventions, often based on modifiable risk factors, have been studied. Apart from the magnitude of the benefits and harms f…	2021	/	Systematic reviews	10	1	18		https://dx.doi.org/10.1186/s13643-020-01572-7	33422103	#207	Pillay 2021
Considerations for stakeholder engagement and COVID-19 related clinical trials' conduct in sub-Saharan Africa.	Folayan, Morenike Oluwatoyin; ; Brown, Brandon; Haire, Bridget; Babalola, Chinedum Peace; Ndembi, Nicaise	The aim of this study is to determine how stakeholder engagement can be adapted for the conduct of COVID-19-related clinical trials in sub-Saharan Africa. Nine essential stakeholder engagement practices were reviewed: formative research; stakeholder engagement plan; communications and issues management plan; protocol development; informed consent process; standard of prevention for vaccine resear…	2021	/	Developing world bioethics	21	1	44-50		https://dx.doi.org/10.1111/dewb.12283	32798320	#208	Folayan 2021
Adapting and Optimizing Problem Adaptation Therapy (PATH) for People With Mild-Moderate Dementia and Depression.	McCombie, Catherine; ; Cort, Elizabeth; Gould, Rebecca L; Kiosses, Dimitris N; Alexopoulos, George S; Howard, Robert; Lawrence, Vanessa C	<ovid:b>OBJECTIVE</ovid:b>: To adapt and optimize problem adaptation therapy for depression in dementia by grounding it in the lives of people with dementia, caregivers and clinicians., <ovid:b>METHODS</ovid:b>: A person-centered qualitative approach was taken to elicit the unique cognitive, psychological and social needs of people with dementia relevant to the adaptation of the intervention. A t…	2021	/	The American journal of geriatric psychiatry : official journal of the American Association for Geriatric Psychiatry	29	2	192-203		https://dx.doi.org/10.1016/j.jagp.2020.05.025	32600788	#209	McCombie 2021
Interventions to increase patient and family involvement in escalation of care for acute life-threatening illness in community health and hospital settings.	Mackintosh, Nicola J; ; Davis, Rachel E; Easter, Abigail; Rayment-Jones, Hannah; Sevdalis, Nick; Wilson, Sophie; Adams, Mary; Sandall, Jane	<ovid:b>BACKGROUND</ovid:b>: There is now a rising commitment to acknowledge the role patients and families play in contributing to their safety. This review focuses on one type of involvement in safety - patient and family involvement in escalation of care for serious life-threatening conditions i.e. helping secure a step-up to urgent or emergency care - which has been receiving increasing polic…	2020	/	The Cochrane database of systematic reviews	12	100909747	CD012829		https://dx.doi.org/10.1002/14651858.CD012829.pub2	33285618	#210	Mackintosh 2020
Routine Health Information System (RHIS) improvements for strengthened health system management.	Leon, Natalie; ; Balakrishna, Yusentha; Hohlfeld, Ameer; Odendaal, Willem A; Schmidt, Bey-Marrie; Zweigenthal, Virginia; Anstey Watkins, Jocelyn; Daniels, Karen	<ovid:b>BACKGROUND</ovid:b>: A well-functioning routine health information system (RHIS) can provide the information needed for health system management, for governance, accountability, planning, policy making, surveillance and quality improvement, but poor information support has been identified as a major obstacle for improving health system management., <ovid:b>OBJECTIVES</ovid:b>: To assess t…	2020	/	The Cochrane database of systematic reviews	8	100909747	CD012012		https://dx.doi.org/10.1002/14651858.CD012012.pub2	32803893	#211	Leon 2020
The efficacy and adverse effects of PARP inhibitor combined with chemotherapy compared with chemotherapy alone in the treatment of cancer patient: A protocol for systematic review.	Zhao, Suyue; ; Fang, Tao; Yao, Li; Zheng, Ying; Zhang, Ling; Zhu, Kexiang	<ovid:b>BACKGROUND</ovid:b>: There search of PARP inhibitors has made great breakthroughs and progress. Become a new type of medicine for cancer treatment,bringing hope to more advanced cancer patients. The purpose of this systematic review is to evaluate the clinical efficacy and adverse effects of PARP inhibitorscombined with chemotherapy and chemotherapy alone in the treatment of cancer patien…	2020	/	Medicine	99	45	e23040		https://dx.doi.org/10.1097/MD.0000000000023040	33157956	#212	Zhao 2020
Antenatal corticosteroids for accelerating fetal lung maturation for women at risk of preterm birth.	McGoldrick, Emma; ; Stewart, Fiona; Parker, Roses; Dalziel, Stuart R	<ovid:b>BACKGROUND</ovid:b>: Respiratory morbidity including respiratory distress syndrome (RDS) is a serious complication of preterm birth and the primary cause of early neonatal mortality and disability. Despite early evidence indicating a beneficial effect of antenatal corticosteroids on fetal lung maturation and widespread recommendations to use this treatment in women at risk of preterm deli…	2020	/	The Cochrane database of systematic reviews	12	100909747	CD004454		https://dx.doi.org/10.1002/14651858.CD004454.pub4	33368142	#213	McGoldrick 2020
Rapid, precise, and reliable measurement of delay discounting using a Bayesian learning algorithm.	Ahn, Woo-Young; ; Gu, Hairong; Shen, Yitong; Haines, Nathaniel; Hahn, Hunter A; Teater, Julie E; Myung, Jay I; Pitt, Mark A	Machine learning has the potential to facilitate the development of computational methods that improve the measurement of cognitive and mental functioning. In three populations (college students, patients with a substance use disorder, and Amazon Mechanical Turk workers), we evaluated one such method, Bayesian adaptive design optimization (ADO), in the area of delay discounting by comparing its t…	2020	/	Scientific reports	10	1	12091		https://dx.doi.org/10.1038/s41598-020-68587-x	32694654	#214	Ahn 2020
Digital Clinical Trials for Substance Use Disorders in the Age of Covid-19.	Brezing, Christina A; ; Luo, Sean X; Mariani, John J; Levin, Frances R	As a result of the coronavirus 2019 (Covid-19) pandemic, clinical research for substance use disorders (SUDs) has been impeded due to widespread stay-at-home mandates limiting the operations of "non-essential" work. Although appropriate to proceed with an abundance of caution to prevent viral spread, there will be detrimental consequences for patients with SUDs if clinical trials research cannot …	2020	/	Journal of addiction medicine	14	6	e297-e302		https://dx.doi.org/10.1097/ADM.0000000000000733	32956164	#215	Brezing 2020
Effect of Hydrocortisone on Mortality and Organ Support in Patients With Severe COVID-19: The REMAP-CAP COVID-19 Corticosteroid Domain Randomized Clinical Trial.	Angus, Derek C; ; Derde, Lennie; Al-Beidh, Farah; Annane, Djillali; Arabi, Yaseen; Beane, Abigail; van Bentum-Puijk, Wilma; Berry, Lindsay; Bhimani, Zahra; Bonten, Marc; Bradbury, Charlotte; Brunkhorst, Frank; Buxton, Meredith; Buzgau, Adrian; Cheng, Allen C; de Jong, Menno; Detry, Michelle; Estcourt, Lise; Fitzgerald, Mark; Goossens, Herman; Green, Cameron; Haniffa, Rashan; Higgins, Alisa M; Hor…	<ovid:b>Importance</ovid:b>: Evidence regarding corticosteroid use for severe coronavirus disease 2019 (COVID-19) is limited., <ovid:b>Objective</ovid:b>: To determine whether hydrocortisone improves outcome for patients with severe COVID-19., <ovid:b>Design, Setting, and Participants</ovid:b>: An ongoing adaptive platform trial testing multiple interventions within multiple therapeutic domains, …	2020	/	JAMA	324	13	1317-1329		https://dx.doi.org/10.1001/jama.2020.17022	32876697	#216	Angus 2020
Prospective randomised controlled trial using the REthinking Clinical Trials (REaCT) platform and National Surgical Quality Improvement Program (NSQIP) to compare no preparation versus preoperative oral antibiotics alone for surgical site infection rates	Apte, Sameer S; ; Moloo, Husein; Jeong, Ahwon; Liu, Michelle; Vandemeer, Lisa; Suh, Kathryn; Thavorn, Kednapa; Fergusson, Dean A; Clemons, Mark; Auer, Rebecca C	<ovid:b>INTRODUCTION</ovid:b>: Despite 40 randomised controlled trials (RCTs) investigating preoperative oral antibiotics (OA) and mechanical bowel preparation (MBP) to reduce surgical site infection (SSI) rate following colon surgery, there has <ovid:i>never</ovid:i> been an RCT published comparing OA alone versus no preparation. Of the four possible regimens (OA alone, MBP alone, OA plus MBP an…	2020	/	BMJ open	10	7	e036866		https://dx.doi.org/10.1136/bmjopen-2020-036866	32647023	#217	Apte 2020
Renin inhibitors versus angiotensin converting enzyme (ACE) inhibitors for primary hypertension.	Wang, Gan Mi; ; Li, Liang Jin; Tang, Wen Lu; Wright, James M	<ovid:b>BACKGROUND</ovid:b>: Renin inhibitors (RIs) reduce blood pressure more than placebo, with the magnitude of this effect thought to be similar to that for angiotensin converting enzyme (ACE) inhibitors. However, a drug's efficacy in lowering blood pressure cannot be considered as a definitive indicator of its effectiveness in reducing mortality and morbidity. The effectiveness and safety of…	2020	/	The Cochrane database of systematic reviews	10	100909747	CD012569		https://dx.doi.org/10.1002/14651858.CD012569.pub2	33089502	#218	Wang 2020
Oral galactagogues (natural therapies or drugs) for increasing breast milk production in mothers of non-hospitalised term infants.	Foong, Siew Cheng; ; Tan, May Loong; Foong, Wai Cheng; Marasco, Lisa A; Ho, Jacqueline J; Ong, Joo Howe	<ovid:b>BACKGROUND</ovid:b>: Many women express concern about their ability to produce enough milk, and insufficient milk is frequently cited as the reason for supplementation and early termination of breastfeeding. When addressing this concern, it is important first to consider the influence of maternal and neonatal health, infant suck, proper latch, and feeding frequency on milk production, and…	2020	/	The Cochrane database of systematic reviews	5	100909747	CD011505		https://dx.doi.org/10.1002/14651858.CD011505.pub2	32421208	#219	Foong 2020
An adaptive design for the identification of the optimal dose using joint modeling of continuous repeated biomarker measurements and time-to-toxicity in phase I/II clinical trials in oncology.	Altzerinakou, Maria-Athina; ; Paoletti, Xavier	We present a new adaptive dose-finding method, based on a joint modeling of longitudinal continuous biomarker activity measurements and time to first dose limiting toxicity, with a shared random effect. Estimation relies on likelihood that does not require approximation, an important property in the context of small sample sizes, typical of phase I/II trials. We address the important case of miss…	2020	/	Statistical methods in medical research	29	2	508-521		https://dx.doi.org/10.1177/0962280219837737	30945604	#220	Altzerinakou 2020
Subacromial decompression surgery for adults with shoulder pain: a systematic review with meta-analysis.	Lahdeoja, Tuomas; ; Karjalainen, Teemu; Jokihaara, Jarkko; Salamh, Paul; Kavaja, Lauri; Agarwal, Arnav; Winters, Marinus; Buchbinder, Rachelle; Guyatt, Gordon; Vandvik, Per Olav; Ardern, Clare L	<ovid:b>OBJECTIVE</ovid:b>: To determine the benefits and harms of subacromial decompression surgery in adult patients with subacromial pain syndrome lasting for more than 3 months., <ovid:b>DESIGN</ovid:b>: Systematic review with meta-analysis., <ovid:b>MAIN OUTCOME MEASURES</ovid:b>: Pain, physical function and health-related quality of life., <ovid:b>DATA SOURCES</ovid:b>: Systematic searches …	2020	/	British journal of sports medicine	54	11	665-673		https://dx.doi.org/10.1136/bjsports-2018-100486	30647053	#221	Lahdeoja 2020
Interventions for frostbite injuries.	Lorentzen, Anne Kathrine; ; Davis, Christopher; Penninga, Luit	<ovid:b>BACKGROUND</ovid:b>: Frostbite is a thermal injury caused when tissue is exposed to sub-zero temperatures (in degrees Celsius) long enough for ice crystals to form in the affected tissue. Depending on the degree of tissue damage, thrombosis, ischaemia, necrosis (tissue death), gangrene and ultimately amputation may occur. Several interventions for frostbite injuries have been proposed, su…	2020	/	The Cochrane database of systematic reviews	12	100909747	CD012980		https://dx.doi.org/10.1002/14651858.CD012980.pub2	33341943	#222	Lorentzen 2020
OPTIMUM study protocol: an adaptive randomised controlled trial of a mixed whole-cell/acellular pertussis vaccine schedule.	Perez Chacon, Gladymar; ; Estcourt, Marie J; Totterdell, James; Campbell, Dianne E; Perrett, Kirsten P; Marsh, Julie A; Richmond, Peter C; Wood, Nicholas; Gold, Michael S; Holt, Patrick G; Waddington, Claire S; Snelling, Thomas L	<ovid:b>INTRODUCTION</ovid:b>: Combination vaccines containing whole-cell pertussis antigens were phased out from the Australian national immunisation programme between 1997 and 1999 and replaced by the less reactogenic acellular pertussis (aP) antigens. In a large case-control study of Australian children born during the transition period, those with allergist diagnosed IgE-mediated food allergy…	2020	/	BMJ open	10	12	e042838		https://dx.doi.org/10.1136/bmjopen-2020-042838	33334840	#223	PerezChacon 2020
Blood pressure targets in adults with hypertension.	Arguedas, Jose Agustin; ; Leiva, Viriam; Wright, James M	<ovid:b>BACKGROUND</ovid:b>: This is the first update of this review first published in 2009. When treating elevated blood pressure, doctors usually try to achieve a blood pressure target. That target is the blood pressure value below which the optimal clinical benefit is supposedly obtained. "The lower the better" approach that guided the treatment of elevated blood pressure for many years was c…	2020	/	The Cochrane database of systematic reviews	12	100909747	CD004349		https://dx.doi.org/10.1002/14651858.CD004349.pub3	33332584	#224	Arguedas 2020
Trypanocidal drugs for late-stage, symptomatic Chagas disease (Trypanosoma cruzi infection).	Vallejo, Maite; ; Reyes, Pedro Pa; Martinez Garcia, Mireya; Gonzalez Garay, Alejandro G	<ovid:b>BACKGROUND</ovid:b>: People with Chagas disease may develop progressive and lethal heart conditions. Drugs to eliminate the parasite Trypanosoma cruzi (T cruzi) currently carry limited therapeutic value and are used in the early stages of the disease. Extending the use of these drugs to treat chronic chagasic cardiomyopathy (CCC) has also been proposed., <ovid:b>OBJECTIVES</ovid:b>: To as…	2020	/	The Cochrane database of systematic reviews	12	100909747	CD004102		https://dx.doi.org/10.1002/14651858.CD004102.pub3	33305846	#225	Vallejo 2020
Uterotonic agents for first-line treatment of postpartum haemorrhage: a network meta-analysis.	Parry Smith, William R; ; Papadopoulou, Argyro; Thomas, Eleanor; Tobias, Aurelio; Price, Malcolm J; Meher, Shireen; Alfirevic, Zarko; Weeks, Andrew D; Hofmeyr, G Justus; Gulmezoglu, Ahmet Metin; Widmer, Mariana; Oladapo, Olufemi T; Vogel, Joshua P; Althabe, Fernando; Coomarasamy, Arri; Gallos, Ioannis D	<ovid:b>BACKGROUND</ovid:b>: Postpartum haemorrhage (PPH), defined as a blood loss of 500 mL or more after birth, is the leading cause of maternal death worldwide. The World Health Organization (WHO) recommends that all women giving birth should receive a prophylactic uterotonic agent. Despite the routine administration of a uterotonic agent for prevention, PPH remains a common complication causi…	2020	/	The Cochrane database of systematic reviews	11	100909747	CD012754		https://dx.doi.org/10.1002/14651858.CD012754.pub2	33232518	#226	ParrySmith 2020
[Studies on novel immune therapies: challenges from an ethical point of view].	Paul, Norbert W;	Novel immune therapies are more and more based on the molecular differentiation of disease patterns and related clinical studies are thus more often characterized by so-called adaptive study designs (umbrella or basket studies including platform studies), which are continuously adjusted based on novel results. This paper analyses new study designs beyond the often-postulated need for regulation i…	2020	/	Bundesgesundheitsblatt, Gesundheitsforschung, Gesundheitsschutz	63	11	1424-1430		https://dx.doi.org/10.1007/s00103-020-03232-6	33067664	#227	Paul 2020
Prophylaxis of thromboembolism during therapy with asparaginase in adults with acute lymphoblastic leukaemia.	Rank, Cecilie U; ; Lynggaard, Line Stensig; Als-Nielsen, Bodil; Stock, Wendy; Toft, Nina; Nielsen, Ove Juul; Frandsen, Thomas Leth; Tuckuviene, Ruta; Schmiegelow, Kjeld	<ovid:b>BACKGROUND</ovid:b>: The risk of venous thromboembolism is increased in adults and enhanced by asparaginase-based chemotherapy, and venous thromboembolism introduces a secondary risk of treatment delay and premature discontinuation of key anti-leukaemic agents, potentially compromising survival. Yet, the trade-off between benefits and harms of primary thromboprophylaxis in adults with acu…	2020	/	The Cochrane database of systematic reviews	10	100909747	CD013399		https://dx.doi.org/10.1002/14651858.CD013399.pub2	33038027	#228	Rank 2020
The future of Cochrane Neonatal.	Soll, Roger F; ; Ovelman, Colleen; McGuire, William	Cochrane Neonatal was first established in 1993, as one of the original review groups of the Cochrane Collaboration. In fact, the origins of Cochrane Neonatal precede the establishment of the collaboration. In the 1980's, the National Perinatal Epidemiology Unit at Oxford, led by Dr. Iain Chalmers, established the "Oxford Database of Perinatal Trials" (ODPT), a register of virtually all randomize…	2020	/	Early human development	150	edh, 7708381	105191		https://dx.doi.org/10.1016/j.earlhumdev.2020.105191	33036834	#229	Soll 2020
Effective SLOPE: EffectS of Lifestyle interventions in Older PEople with obesity: a systematic review and network meta-analysis protocol.	Torbahn, Gabriel; ; Schoene, Daniel; Schwingshackl, Lukas; Rucker, Gerta; Knuttel, Helge; Kemmler, Wolfgang; Sieber, Cornel C; Batsis, John A; Villareal, Dennis T; Stroebele-Benschop, Nanette; Volkert, Dorothee; Kiesswetter, Eva	<ovid:b>INTRODUCTION</ovid:b>: Obesity is highly prevalent in older adults aged 65 years or older. Different lifestyle interventions (diet, exercise, self-management) are available but benefits and harms have not been fully quantified comparing all available health promotion interventions. Special consideration must be given to functional outcomes and possible adverse effects (loss of muscle and …	2020	/	BMJ open	10	10	e038330		https://dx.doi.org/10.1136/bmjopen-2020-038330	33033022	#230	Torbahn 2020
Interventions for preventing mastitis after childbirth.	Crepinsek, Maree A; ; Taylor, Emily A; Michener, Keryl; Stewart, Fiona	<ovid:b>BACKGROUND</ovid:b>: Despite the health benefits of breastfeeding, initiation and duration rates continue to fall short of international guidelines. Many factors influence a woman's decision to wean; the main reason cited for weaning is associated with lactation complications, such as mastitis. Mastitis is an inflammation of the breast, with or without infection. It can be viewed as a con…	2020	/	The Cochrane database of systematic reviews	9	100909747	CD007239		https://dx.doi.org/10.1002/14651858.CD007239.pub4	32987448	#231	Crepinsek 2020
Phytomedicines (medicines derived from plants) for sickle cell disease.	Oniyangi, Oluseyi; ; Cohall, Damian H	<ovid:b>BACKGROUND</ovid:b>: Sickle cell disease, a common recessively inherited haemoglobin disorder, affects people from sub-Saharan Africa, the Middle East, Mediterranean basin, Indian subcontinent, Caribbean and South America. It is associated with complications and a reduced life expectancy. Phytomedicines (medicine derived from plants in their original state) encompass many of the plant rem…	2020	/	The Cochrane database of systematic reviews	9	100909747	CD004448		https://dx.doi.org/10.1002/14651858.CD004448.pub7	32977351	#232	Oniyangi 2020
Primaquine alternative dosing schedules for preventing malaria relapse in people with Plasmodium vivax.	Milligan, Rachael; ; Daher, Andre; Villanueva, Gemma; Bergman, Hanna; Graves, Patricia M	<ovid:b>BACKGROUND</ovid:b>: Plasmodium vivax liver stages (hypnozoites) may cause relapses, prolonging morbidity, and impeding malaria control and elimination. The World Health Organization (WHO) recommends three schedules for primaquine: 0.25 mg/kg/day (standard), or 0.5 mg/kg/day (high standard) for 14 days, or 0.75 mg/kg once weekly for eight weeks, all of which can be difficult to complete. …	2020	/	The Cochrane database of systematic reviews	8	100909747	CD012656		https://dx.doi.org/10.1002/14651858.CD012656.pub3	32816320	#233	Milligan 2020
Setting and techniques for monitoring blood pressure during pregnancy.	Ashworth, Danielle C; ; Maule, Sophie P; Stewart, Fiona; Nathan, Hannah L; Shennan, Andrew H; Chappell, Lucy C	<ovid:b>BACKGROUND</ovid:b>: Regular blood pressure (BP) measurement is crucial for the diagnosis and management of hypertensive disorders in pregnancy, such as pre-eclampsia. BP can be measured in various settings, such as conventional clinics or self-measurement at home, and with different techniques, such as using auscultatory or automated BP devices. It is important to understand the impact o…	2020	/	The Cochrane database of systematic reviews	8	100909747	CD012739		https://dx.doi.org/10.1002/14651858.CD012739.pub2	32748394	#234	Ashworth 2020
Surgical techniques for the removal of mandibular wisdom teeth.	Bailey, Edmund; ; Kashbour, Wafa; Shah, Neha; Worthington, Helen V; Renton, Tara F; Coulthard, Paul	<ovid:b>BACKGROUND</ovid:b>: Pathology relating to mandibular wisdom teeth is a frequent presentation to oral and maxillofacial surgeons, and surgical removal of mandibular wisdom teeth is a common operation. The indications for surgical removal of these teeth are alleviation of local pain, swelling and trismus, and also the prevention of spread of infection that may occasionally threaten life. S…	2020	/	The Cochrane database of systematic reviews	7	100909747	CD004345		https://dx.doi.org/10.1002/14651858.CD004345.pub3	32712962	#235	Bailey 2020
Nocebo effects and participant information leaflets: evaluating information provided on adverse effects in UK clinical trials.	Kirby, Nigel; ; Shepherd, Victoria; Howick, Jeremey; Betteridge, Sophie; Hood, Kerenza	<ovid:b>BACKGROUND</ovid:b>: Nocebo effects ('negative placebo' effects) experienced by clinical trial participants can arise from an underlying condition or through communication about side effects in the participant information leaflets (or elsewhere). Misattributing nocebo effects to the medicinal intervention can lead to participants experiencing harmful nocebo effects and may result in disto…	2020	/	Trials	21	1	658		https://dx.doi.org/10.1186/s13063-020-04591-w	32680561	#236	Kirby 2020
Achieving effective informed oversight by DMCs in COVID clinical trials.	DeMets, David L; ; Fleming, Thomas R	Best practices of data monitoring committees (DMCs) in randomized clinical trials are well established. Independent oversight provided by DMCs is particularly important in trials conducted in public health emergencies, such as in HIV/AIDS or coronavirus epidemics. Special considerations are needed to enable DMCs to effectively address novel circumstances they face in such settings. In the COVID-1…	2020	/	Journal of clinical epidemiology	126	jce, 8801383	167-171		https://dx.doi.org/10.1016/j.jclinepi.2020.07.001	32659363	#237	DeMets 2020
Test and treat COVID 65 plus - Hydroxychloroquine versus placebo in early ambulatory diagnosis and treatment of older patients with COVID19: A structured summary of a study protocol for a randomised controlled trial.	Gopel, Siri; ; Bethge, Wolfgang; Martus, Peter; Kreth, Florian; Iftner, Thomas; Joos, Stefanie; Dobele, Stefanie; Mordmuller, Benjamin; Kremsner, Peter; Ettrich, Thomas; Seufferlein, Thomas; Bitzer, Michael; Malek, Nisar	<ovid:b>OBJECTIVES</ovid:b>: The aim of this trial is to identify the effect of ambulatory treatment in early COVID-19 disease with hydroxychloroquine on the rate of hospitalization or death in older patients above the age of 64., <ovid:b>TRIAL DESIGN</ovid:b>: Parallel, 2:1 randomization, double blind, placebo-controlled, multi-center trial., <ovid:b>PARTICIPANTS</ovid:b>: Male and female patien…	2020	/	Trials	21	1	635		https://dx.doi.org/10.1186/s13063-020-04556-z	32650818	#238	Gopel 2020
mHealth education interventions in heart failure.	Allida, Sabine; ; Du, Huiyun; Xu, Xiaoyue; Prichard, Roslyn; Chang, Sungwon; Hickman, Louise D; Davidson, Patricia M; Inglis, Sally C	<ovid:b>BACKGROUND</ovid:b>: Heart failure (HF) is a chronic disease with significant impact on quality of life and presents many challenges to those diagnosed with the condition, due to a seemingly complex daily regimen of self-care which includes medications, monitoring of weight and symptoms, identification of signs of deterioration and follow-up and interaction with multiple healthcare servic…	2020	/	The Cochrane database of systematic reviews	7	100909747	CD011845		https://dx.doi.org/10.1002/14651858.CD011845.pub2	32613635	#239	Allida 2020
Mechanical and surgical interventions for treating primary postpartum haemorrhage.	Kellie, Frances J; ; Wandabwa, Julius N; Mousa, Hatem A; Weeks, Andrew D	<ovid:b>BACKGROUND</ovid:b>: Primary postpartum haemorrhage (PPH) is commonly defined as bleeding from the genital tract of 500 mL or more within 24 hours of birth. It is one of the most common causes of maternal mortality worldwide and causes significant physical and psychological morbidity. An earlier Cochrane Review considering any treatments for the management of primary PPH, has been split i…	2020	/	The Cochrane database of systematic reviews	7	100909747	CD013663		https://dx.doi.org/10.1002/14651858.CD013663	32609374	#240	Kellie 2020
rTMS and tDCS for the treatment of catatonia: A systematic review.	Hansbauer, Maximilian; ; Wagner, Elias; Strube, Wolfgang; Roh, Astrid; Padberg, Frank; Keeser, Daniel; Falkai, Peter; Hasan, Alkomiet	<ovid:b>BACKGROUND</ovid:b>: Catatonia is a potentially life threatening syndrome in various psychiatric disorders. As first line treatment, benzodiazepines and electroconvulsive therapy (ECT) are recommended. In some cases, benzodiazepines are ineffective and ECT is not available or contraindicated. Therefore, the search for new and alternative treatment strategies is of great importance., <ovid…	2020	/	Schizophrenia research	222	ayx, 8804207	73-78		https://dx.doi.org/10.1016/j.schres.2020.05.028	32600779	#241	Hansbauer 2020
Interventions for treating intrahepatic cholestasis in people with sickle cell disease.	Marti-Carvajal, Arturo J; ; Marti-Amarista, Cristina Elena	<ovid:b>BACKGROUND</ovid:b>: Sickle cell disease is the most common hemoglobinopathy occurring worldwide and sickle cell intrahepatic cholestasis is a complication long recognized in this population. Cholestatic liver diseases are characterized by impaired formation or excretion (or both) of bile from the liver. There is a need to assess the clinical benefits and harms of the interventions used t…	2020	/	The Cochrane database of systematic reviews	6	100909747	CD010985		https://dx.doi.org/10.1002/14651858.CD010985.pub4	32567054	#242	Marti-Carvajal 2020
Stakeholder perspectives on adaptive clinical trials: a scoping review.	Madani Kia, Tina; ; Marshall, John C; Murthy, Srinivas	<ovid:b>BACKGROUND</ovid:b>: Adaptive clinical trials (ACTs) represent an emerging approach to trial design where accumulating data are used to make decisions about future conduct. Adaptations can include comparisons of multiple dose tiers, response-adaptive randomization, sample size re-estimation, and efficacy/futility stopping rules. The objective of this scoping review is to assess stakeholde…	2020	/	Trials	21	1	539		https://dx.doi.org/10.1186/s13063-020-04466-0	32552852	#243	MadaniKia 2020
Norwegian Coronavirus Disease 2019 (NO COVID-19) Pragmatic Open label Study to assess early use of hydroxychloroquine sulphate in moderately severe hospitalised patients with coronavirus disease 2019: A structured summary of a study protocol for a randomi	Lyngbakken, Magnus Nakrem; ; Berdal, Jan-Erik; Eskesen, Arne; Kvale, Dag; Olsen, Inge Christoffer; Rangberg, Anbjorg; Jonassen, Christine Monceyron; Omland, Torbjorn; Rosjo, Helge; Dalgard, Olav	<ovid:b>OBJECTIVES</ovid:b>: The hypothesis of the study is that treatment with hydroxychloroquine sulphate in hospitalised patients with coronavirus disease 2019 (Covid-19) is safe and will accelerate the virological clearance rate for patients with moderately severe acute respiratory syndrome coronavirus 2 (SARS-CoV-2) when compared to standard care. Furthermore, we hypothesize that early treat…	2020	/	Trials	21	1	485		https://dx.doi.org/10.1186/s13063-020-04420-0	32503662	#244	Lyngbakken 2020
Hydroxychloroquine or Chloroquine for Treatment or Prophylaxis of COVID-19: A Living Systematic Review.	Hernandez, Adrian V; ; Roman, Yuani M; Pasupuleti, Vinay; Barboza, Joshuan J; White, C Michael	<ovid:b>BACKGROUND</ovid:b>: Hydroxychloroquine and chloroquine have antiviral effects in vitro against severe acute respiratory syndrome coronavirus 2 (SARS-CoV-2)., <ovid:b>PURPOSE</ovid:b>: To summarize evidence about the benefits and harms of hydroxychloroquine or chloroquine for the treatment or prophylaxis of coronavirus disease 2019 (COVID-19)., <ovid:b>DATA SOURCES</ovid:b>: PubMed (via M…	2020	/	Annals of internal medicine	173	4	287-296		https://dx.doi.org/10.7326/M20-2496	32459529	#245	Hernandez 2020
Strategies for optimising antenatal corticosteroid administration for women with anticipated preterm birth.	Rohwer, Anke C; ; Oladapo, Olufemi T; Hofmeyr, G Justus	<ovid:b>BACKGROUND</ovid:b>: Preterm birth is a serious and common pregnancy complication. The burden is particularly high in low- and middle-income countries where available care is often inadequate to ensure preterm newborn survival. Administration of antenatal corticosteroids (ACS) is recommended as the standard care for the management of women at risk of imminent preterm birth but its coverag…	2020	/	The Cochrane database of systematic reviews	5	100909747	CD013633		https://dx.doi.org/10.1002/14651858.CD013633	32452555	#246	Rohwer 2020
Feasibility of Group Problem Management Plus (PM+) to improve mental health and functioning of adults in earthquake-affected communities in Nepal.	Sangraula, M; ; Turner, E L; Luitel, N P; van 't Hof, E; Shrestha, P; Ghimire, R; Bryant, R; Marahatta, K; van Ommeren, M; Kohrt, B A; Jordans, M J D	<ovid:b>AIMS</ovid:b>: Psychological interventions that are brief, acceptable, effective and can be delivered by non-specialists are especially necessary in low- and middle-income countries, where mental health systems are unable to address the high level of psychosocial needs. Problem Management Plus (PM+) is a five-session intervention designed for those impaired by psychological distress while…	2020	/	Epidemiology and psychiatric sciences	29	101561091	e130		https://dx.doi.org/10.1017/S2045796020000414	32452336	#247	Sangraula 2020
Consensus on Language for Advance Informed Consent in Health Care-Associated Pneumonia Clinical Trials Using a Delphi Process.	Corneli, Amy; ; Calvert, Sara B; Powers, John H 3rd; Swezey, Teresa; Collyar, Deborah; Perry, Brian; Farley, John J; Santiago, Jonas; Donnelly, Helen K; De Anda, Carisa; Blanchard, Katelyn; Fowler, Vance G Jr; Holland, Thomas L	<ovid:b>Importance</ovid:b>: Information to be included in advance informed consent forms for health care-associated pneumonia treatment trials remains to be determined., <ovid:b>Objective</ovid:b>: To identify and determine how to describe information to be included in an advance informed consent form for an early-enrollment noninferiority hospital-acquired and/or ventilator-associated bacterial…	2020	/	JAMA network open	3	5	e205435		https://dx.doi.org/10.1001/jamanetworkopen.2020.5435	32442291	#248	Corneli 2020
Aspirin or heparin or both for improving pregnancy outcomes in women with persistent antiphospholipid antibodies and recurrent pregnancy loss.	Hamulyak, Eva N; ; Scheres, Luuk Jj; Marijnen, Mauritia C; Goddijn, Mariette; Middeldorp, Saskia	<ovid:b>BACKGROUND</ovid:b>: Aspirin and heparin are widely used as preventive strategy to reduce the high risk of recurrent pregnancy loss in women with antiphospholipid antibodies (aPL). This review supersedes a previous, out-of-date review that evaluated all potential therapies for preventing recurrent pregnancy loss in women with aPL. The current review focusses on a narrower scope because cu…	2020	/	The Cochrane database of systematic reviews	5	100909747	CD012852		https://dx.doi.org/10.1002/14651858.CD012852.pub2	32358837	#249	Hamulyak 2020
Corticosteroids as standalone or add-on treatment for sore throat.	de Cassan, Simone; ; Thompson, Matthew J; Perera, Rafael; Glasziou, Paul P; Del Mar, Chris B; Heneghan, Carl J; Hayward, Gail	<ovid:b>BACKGROUND</ovid:b>: Sore throat is a common condition associated with a high rate of antibiotic prescriptions, despite limited evidence for the effectiveness of antibiotics. Corticosteroids may improve symptoms of sore throat by reducing inflammation of the upper respiratory tract. This review is an update to our review published in 2012., <ovid:b>OBJECTIVES</ovid:b>: To assess the clini…	2020	/	The Cochrane database of systematic reviews	5	100909747	CD008268		https://dx.doi.org/10.1002/14651858.CD008268.pub3	32356360	#250	deCassan 2020
Normal saline (0.9% sodium chloride) versus heparin intermittent flushing for the prevention of occlusion in long-term central venous catheters in infants and children.	Bradford, Natalie K; ; Edwards, Rachel M; Chan, Raymond J	<ovid:b>BACKGROUND</ovid:b>: Guidelines and clinical practice for the prevention of complications associated with central venous catheters (CVC) around the world vary greatly. Most institutions recommend the use of heparin to prevent occlusion; there is debate, however, regarding the need for heparin and evidence to suggest normal saline (0.9% sodium chloride) may be as effective. The use of hepa…	2020	/	The Cochrane database of systematic reviews	4	100909747	CD010996		https://dx.doi.org/10.1002/14651858.CD010996.pub3	32352563	#251	Bradford 2020
Effects of magnesium, phosphate and zinc supplementation in ICU patients-Protocol for a systematic review.	Vesterlund, Gitte Kingo; ; Thomsen, Thordis; Moller, Morten Hylander; Perner, Anders	<ovid:b>BACKGROUND</ovid:b>: Depletion of the trace elements magnesium, phosphate and zinc is common in patients admitted to the intensive care unit (ICU). Observational studies have suggested worse outcome in patients with hypomagnesaemia, hypophosphataemia or hypozincaemia, but also inverse associations with worse outcome with too high serum levels. However, it is unclear whether data from rand…	2020	/	Acta anaesthesiologica Scandinavica	64	1	131-136		https://dx.doi.org/10.1111/aas.13468	31506930	#252	Vesterlund 2020
Hand cleaning with ash for reducing the spread of viral and bacterial infections: a rapid review.	Paludan-Muller, Asger Sand; ; Boesen, Kim; Klerings, Irma; Jorgensen, Karsten Juhl; Munkholm, Klaus	<ovid:b>BACKGROUND</ovid:b>: Handwashing is important to reduce the spread and transmission of infectious disease. Ash, the residue from stoves and fires, is a material used for cleaning hands in settings where soap is not widely available., <ovid:b>OBJECTIVES</ovid:b>: To assess the benefits and harms of hand cleaning with ash compared with hand cleaning using soap or other materials for reducin…	2020	/	The Cochrane database of systematic reviews	4	100909747	CD013597		https://dx.doi.org/10.1002/14651858.CD013597	32343408	#253	Paludan-Muller 2020
Percutaneous ethanol injection for liver metastases.	Swierz, Mateusz J; ; Storman, Dawid; Riemsma, Robert P; Wolff, Robert; Mitus, Jerzy W; Pedziwiatr, Michal; Kleijnen, Jos; Bala, Malgorzata M	<ovid:b>BACKGROUND</ovid:b>: The liver is affected by two of the most common groups of malignant tumours: primary liver tumours and liver metastases from colorectal carcinoma or other extrahepatic primary cancers. Liver metastases are significantly more common than primary liver cancer, and the reported long-term survival rate after radical surgical treatment is approximately 50%. However, R0 res…	2020	/	The Cochrane database of systematic reviews	2	100909747	CD008717		https://dx.doi.org/10.1002/14651858.CD008717.pub3	32017845	#254	Swierz 2020
Induction immunosuppression in adults undergoing liver transplantation: a network meta-analysis.	Best, Lawrence Mj; ; Leung, Jeffrey; Freeman, Suzanne C; Sutton, Alex J; Cooper, Nicola J; Milne, Elisabeth Jane; Cowlin, Maxine; Payne, Anna; Walshaw, Dana; Thorburn, Douglas; Pavlov, Chavdar S; Davidson, Brian R; Tsochatzis, Emmanuel; Williams, Norman R; Gurusamy, Kurinchi Selvan	<ovid:b>BACKGROUND</ovid:b>: Liver transplantation is considered the definitive treatment for people with liver failure. As part of post-liver transplantation management, immunosuppression (suppressing the host immunity) is given to prevent graft rejections. Immunosuppressive drugs can be classified into those that are used for a short period during the beginning phase of immunosuppression (induc…	2020	/	The Cochrane database of systematic reviews	1	100909747	CD013203		https://dx.doi.org/10.1002/14651858.CD013203.pub2	31978255	#255	Best 2020
Prognostic value of a combination of innovative factors (gut microbiota, sarcopenia, obesity, metabolic syndrome) to predict surgical/oncologic outcomes following surgery for sporadic colorectal cancer: a prospective cohort study protocol (METABIOTE).	Veziant, Julie; ; Poirot, Karine; Chevarin, Caroline; Cassagnes, Lucie; Sauvanet, Pierre; Chassaing, Benoit; Robin, Frederic; Godfraind, Catherine; Barnich, Nicolas; Pezet, Denis; Pereira, Bruno; Gagniere, Johan; Bonnet, Mathilde	<ovid:b>INTRODUCTION</ovid:b>: Colorectal cancer (CRC) is still associated with poor prognosis, especially in patients with advanced disease. Development of new prognostic tools replacing or supplementing those routinely used is definitely needed, with the aim to optimise and personalise treatment strategies. Gut microbiota composition and body composition profile (obesity, sarcopenia and metabol…	2020	/	BMJ open	10	1	e031472		https://dx.doi.org/10.1136/bmjopen-2019-031472	31915159	#256	Veziant 2020
Bayesian adaptive designs for multi-arm trials: an orthopaedic case study.	Ryan, Elizabeth G; ; Lamb, Sarah E; Williamson, Esther; Gates, Simon	<ovid:b>BACKGROUND</ovid:b>: Bayesian adaptive designs can be more efficient than traditional methods for multi-arm randomised controlled trials. The aim of this work was to demonstrate how Bayesian adaptive designs can be constructed for multi-arm phase III clinical trials and assess potential benefits that these designs offer., <ovid:b>METHODS</ovid:b>: We constructed several alternative Bayesi…	2020	/	Trials	21	1	83		https://dx.doi.org/10.1186/s13063-019-4021-0	31937341	#257	Ryan 2020
Antenatal administration of hepatitis B immunoglobulin and hepatitis B vaccine to prevent mother to child transmission in hepatitis B virus surface antigen positive pregnant women: A systematic review and meta-analysis.	Chen, Zhe; ; Zeng, Min; Liu, Dan; Wu, Lin; Zhang, Lingli	<ovid:b>BACKGROUND</ovid:b>: This study aims at evaluating the benefits and harms of hepatitis B immune globulin (HBIG) and hepatitis B vaccine (HBVac) in preventing mother to child transmission in HBV surface antigen (HBsAg) positive pregnant women during antenatal period., <ovid:b>METHODS</ovid:b>: Seven electronic databases including PubMed, Embase, Cochrane Library, China National Knowledge I…	2020	/	Medicine	99	16	e19886		https://dx.doi.org/10.1097/MD.0000000000019886	32312015	#258	Chen 2020
Ethical issues in cluster randomized trials conducted in low- and middle-income countries: an analysis of two case studies.	Choko, Augustine T; ; Roshandel, Gholamreza; Conserve, Donaldson F; Corbett, Elizabeth L; Fielding, Katherine; Hemming, Karla; Malekzadeh, Reza; Weijer, Charles	<ovid:b>BACKGROUND</ovid:b>: Cluster randomized trials are common in health research in low- and middle-income countries raising issues that challenge interpretation of standard ethical guidelines. While the Ottawa Statement on the ethical design and conduct of cluster randomized trials provides guidance for researchers and research ethics committees, it does not explicitly focus on low- and midd…	2020	/	Trials	21	Suppl 1	314		https://dx.doi.org/10.1186/s13063-020-04269-3	32295604	#259	Choko 2020
Effectiveness of discharge education strategies versus usual care on clinical outcomes in acute coronary syndrome patients: a systematic review.	Kourbelis, Constance M; ; Marin, Tania S; Foote, Jonathon; Brown, Alex; Daniel, Mark; Coffee, Neil T; Newman, Peter; Beks, Hannah; Ganesan, Anand; Versace, Vincent L; Nicholls, Stephen; Clark, Robyn A	<ovid:b>OBJECTIVE</ovid:b>: The objective of this review was to systematically review studies that evaluated the clinical effectiveness of hospital discharge education strategies provided to patients with acute coronary syndrome (ACS)., <ovid:b>INTRODUCTION</ovid:b>: In an era of shortening lengths of stay for patients with ACS, bedside education opportunities are diminishing; however, the import…	2020	/	JBI evidence synthesis	18	2	309-331		https://dx.doi.org/10.11124/JBISRIR-D-19-00042	32229737	#260	Kourbelis 2020
Uses of pharmacovigilance databases: An overview.	Bihan, Kevin; ; Lebrun-Vignes, Benedicte; Funck-Brentano, Christian; Salem, Joe-Elie	Over the past decades, assessment of drug safety and of their benefits harms balance has been profoundly modified by the availability of large databases and computerized automated statistical approaches. Improvement of digital data storage capacity has been applied to pharmacovigilance reports. VigiBase, the international pharmacovigilance database, is now aggregating over 21 million individual c…	2020	/	Therapie	75	6	591-598		https://dx.doi.org/10.1016/j.therap.2020.02.022	32169289	#261	Bihan 2020
Treatment for ascites in adults with decompensated liver cirrhosis: a network meta-analysis.	Benmassaoud, Amine; ; Freeman, Suzanne C; Roccarina, Davide; Plaz Torres, Maria Corina; Sutton, Alex J; Cooper, Nicola J; Iogna Prat, Laura; Cowlin, Maxine; Milne, Elisabeth Jane; Hawkins, Neil; Davidson, Brian R; Pavlov, Chavdar S; Thorburn, Douglas; Tsochatzis, Emmanuel; Gurusamy, Kurinchi Selvan	<ovid:b>BACKGROUND</ovid:b>: Approximately 20% of people with cirrhosis develop ascites. Several different treatments are available; including, among others, paracentesis plus fluid replacement, transjugular intrahepatic portosystemic shunts, aldosterone antagonists, and loop diuretics. However, there is uncertainty surrounding their relative efficacy., <ovid:b>OBJECTIVES</ovid:b>: To compare the…	2020	/	The Cochrane database of systematic reviews	1	100909747	CD013123		https://dx.doi.org/10.1002/14651858.CD013123.pub2	31978257	#262	Benmassaoud 2020
Antibiotic prophylaxis to prevent spontaneous bacterial peritonitis in people with liver cirrhosis: a network meta-analysis.	Komolafe, Oluyemi; ; Roberts, Danielle; Freeman, Suzanne C; Wilson, Peter; Sutton, Alex J; Cooper, Nicola J; Pavlov, Chavdar S; Milne, Elisabeth Jane; Hawkins, Neil; Cowlin, Maxine; Thorburn, Douglas; Davidson, Brian R; Tsochatzis, Emmanuel; Gurusamy, Kurinchi Selvan	<ovid:b>BACKGROUND</ovid:b>: Approximately 2.5% of all hospitalisations in people with liver cirrhosis are for spontaneous bacterial peritonitis. Spontaneous bacterial peritonitis is associated with significant short-term mortality; therefore, it is important to prevent spontaneous bacterial peritonitis in people at high risk of developing it. Antibiotic prophylaxis forms the mainstay preventive …	2020	/	The Cochrane database of systematic reviews	1	100909747	CD013125		https://dx.doi.org/10.1002/14651858.CD013125.pub2	31978256	#263	Komolafe 2020
The trials within cohorts design facilitated efficient patient enrollment and generalizability in oncology setting.	Couwenberg, Alice M; ; Burbach, Johannes P M; May, Anne M; Berbee, Maaike; Intven, Martijn P W; Verkooijen, Helena M	<ovid:b>OBJECTIVES</ovid:b>: The trials within cohorts (TwiCs) design aims to improve recruitment efficiency. We conducted the first TwiCs in radiation oncology and described efficiency of the design and generalizability of the results., <ovid:b>STUDY DESIGN AND SETTING</ovid:b>: In two radiotherapy centers, patients with rectal cancer were asked to participate in a prospective cohort study and t…	2020	/	Journal of clinical epidemiology	120	jce, 8801383	33-39		https://dx.doi.org/10.1016/j.jclinepi.2019.12.015	31866471	#264	Couwenberg 2020
An efficient Bayesian platform trial design for borrowing adaptively from historical control data in lymphoma.	Normington, James; ; Zhu, Jiawen; Mattiello, Federico; Sarkar, Somnath; Carlin, Brad	To reduce a clinical trial's cost and ethical risk to its enrollees, some oncology trial designers have suggested borrowing information from similar but already completed trials to reduce the number of patients needed for the current study. Motivated by competing drug therapies for lymphoma, we propose a Bayesian adaptive "platform" trial design that uses commensurate prior methods at interim ana…	2020	/	Contemporary clinical trials	89	101242342	105890		https://dx.doi.org/10.1016/j.cct.2019.105890	31740427	#265	Normington 2020
Overcoming the challenges of caring for a child with foetal alcohol spectrum disorder: a Pilbara community perspective.	McRae, Tracy; ; Adams, Emma; Clifton, Elaine; Fitzpatrick, James; Bruce, Kaashifah; Councillor, June; Pearson, Glenn; Walker, Roz	Introduction Foetal alcohol spectrum disorder (FASD) is a neurodevelopmental impairment that may result in individuals experiencing poor development, cognitive issues and disruptive behaviours. In Australia, the prevalence of FASD is unknown; however, two studies have revealed the prevalence of FASD in high risk populations in Western Australia. Individuals with FASD may experience higher rates o…	2019	/	Rural and remote health	19	4	5206		https://dx.doi.org/10.22605/RRH5206	31619043	#266	McRae 2019
The ORVAC trial protocol: a phase IV, double-blind, randomised, placebo-controlled clinical trial of a third scheduled dose of Rotarix rotavirus vaccine in Australian Indigenous infants to improve protection against gastroenteritis.	Middleton, Bianca Fleur; ; Jones, Mark A; Waddington, Claire S; Danchin, Margaret; McCallum, Carly; Gallagher, Sarah; Leach, Amanda Jane; Andrews, Ross; Kirkwood, Carl; Cunliffe, Nigel; Carapetis, Jonathan; Marsh, Julie A; Snelling, Tom	<ovid:b>INTRODUCTION</ovid:b>: Rotavirus vaccines were introduced into the Australian National Immunisation Program in 2007. Despite this, Northern Territory Indigenous children continue to be hospitalised with rotavirus at a rate more than 20 times higher than non-Indigenous children in other Australian jurisdictions, with evidence of waning protection in the second year of life. We hypothesised…	2019	/	BMJ open	9	11	e032549		https://dx.doi.org/10.1136/bmjopen-2019-032549	31727664	#267	Middleton 2019
Methotrexate for psoriatic arthritis.	Wilsdon, Tom D; ; Whittle, Samuel L; Thynne, Tilenka Rj; Mangoni, Arduino A	<ovid:b>BACKGROUND</ovid:b>: Psoriatic arthritis is an inflammatory disease associated with joint damage, impaired function, pain, and reduced quality of life. Methotrexate is a disease-modifying anti-rheumatic drug (DMARD) commonly prescribed to alleviate symptoms, attenuate disease activity, and prevent progression of disease., <ovid:b>OBJECTIVES</ovid:b>: To assess the benefits and harms of me…	2019	/	The Cochrane database of systematic reviews	1	100909747	CD012722		https://dx.doi.org/10.1002/14651858.CD012722.pub2	30656673	#268	Wilsdon 2019
Flexibility exercise training for adults with fibromyalgia.	Kim, Soo Y; ; Busch, Angela J; Overend, Tom J; Schachter, Candice L; van der Spuy, Ina; Boden, Catherine; Goes, Suelen M; Foulds, Heather Ja; Bidonde, Julia	<ovid:b>BACKGROUND</ovid:b>: Exercise training is commonly recommended for adults with fibromyalgia. We defined flexibility exercise training programs as those involving movements of a joint or a series of joints, through complete range of motion, thus targeting major muscle-tendon units. This review is one of a series of reviews updating the first review published in 2002., <ovid:b>OBJECTIVES</o…	2019	/	The Cochrane database of systematic reviews	9	100909747	CD013419		https://dx.doi.org/10.1002/14651858.CD013419	31476271	#269	Kim 2019
Treatment for hepatorenal syndrome in people with decompensated liver cirrhosis: a network meta-analysis.	Best, Lawrence Mj; ; Freeman, Suzanne C; Sutton, Alex J; Cooper, Nicola J; Tng, Eng-Loon; Csenar, Mario; Hawkins, Neil; Pavlov, Chavdar S; Davidson, Brian R; Thorburn, Douglas; Cowlin, Maxine; Milne, Elisabeth Jane; Tsochatzis, Emmanuel; Gurusamy, Kurinchi Selvan	<ovid:b>BACKGROUND</ovid:b>: Hepatorenal syndrome is defined as renal failure in people with cirrhosis in the absence of other causes. In addition to supportive treatment such as albumin to restore fluid balance, the other potential treatments include systemic vasoconstrictor drugs (such as vasopressin analogues or noradrenaline), renal vasodilator drugs (such as dopamine), transjugular intrahepa…	2019	/	The Cochrane database of systematic reviews	9	100909747	CD013103		https://dx.doi.org/10.1002/14651858.CD013103.pub2	31513287	#270	Best 2019
Prenatal administration of progestogens for preventing spontaneous preterm birth in women with a multiple pregnancy.	Dodd, Jodie M; ; Grivell, Rosalie M; OBrien, Cecelia M; Dowswell, Therese; Deussen, Andrea R	<ovid:b>BACKGROUND</ovid:b>: Multiple pregnancy is a strong risk factor for preterm birth, and more than 50% of women with a twin pregnancy will give birth prior to 37 weeks' gestation. Infants born preterm are recognised to be at increased risk of many adverse health outcomes, contributing to more than half of overall perinatal mortality. Progesterone is produced naturally in the body and has a …	2019	/	The Cochrane database of systematic reviews	2019	11			https://dx.doi.org/10.1002/14651858.CD012024.pub3	31745984	#271	Dodd 2019
Xiao Chai Hu Tang, a herbal medicine, for chronic hepatitis B.	Kong, De Zhao; ; Liang, Ning; Yang, Guan Lin; Zhang, Zhe; Liu, Yue; Li, Jing; Liu, Xuehan; Liang, Shibing; Nikolova, Dimitrinka; Jakobsen, Janus C; Gluud, Christian; Liu, Jian Ping	<ovid:b>BACKGROUND</ovid:b>: Chronic hepatitis B is associated with high morbidity and mortality. Chronic hepatitis B requires long-term management aiming at reduction of the risks of hepatocellular inflammatory necrosis, liver fibrosis, decompensated liver cirrhosis, liver failure, and liver cancer, and improving health-related quality of life. The Chinese herbal medicine formula Xiao Chai Hu Ta…	2019	/	The Cochrane database of systematic reviews	2019	11			https://dx.doi.org/10.1002/14651858.CD013090.pub2	31697415	#272	Kong 2019
Acupuncture for chronic hepatitis B.	Kong, De Zhao; ; Liang, Ning; Yang, Guan Lin; Zhang, Zhe; Liu, Yue; Yang, Ye; Liu, Yu Xi; Wang, Qi Ge; Zhang, Fan; Zhang, Hui Yong; Nikolova, Dimitrinka; Jakobsen, Janus C; Gluud, Christian; Liu, Jian Ping	<ovid:b>BACKGROUND</ovid:b>: Chronic hepatitis B is a liver disease associated with high morbidity and mortality. Chronic hepatitis B requires long-term management aiming to reduce the risks of hepatocellular inflammatory necrosis, liver fibrosis, decompensated liver cirrhosis, liver failure, and liver cancer, as well as to improve health-related quality of life. Acupuncture is being used to decr…	2019	/	The Cochrane database of systematic reviews	8	100909747	CD013107		https://dx.doi.org/10.1002/14651858.CD013107.pub2	31436846	#273	Kong 2019
Exercise for improving outcomes after osteoporotic vertebral fracture.	Gibbs, Jenna C; ; MacIntyre, Norma J; Ponzano, Matteo; Templeton, Jeffrey Alan; Thabane, Lehana; Papaioannou, Alexandra; Giangregorio, Lora M	<ovid:b>BACKGROUND</ovid:b>: Vertebral fractures are associated with increased morbidity (e.g. pain, reduced quality of life) and mortality. Therapeutic exercise is a non-pharmacological conservative treatment that is often recommended for patients with vertebral fractures to reduce pain and restore functional movement. This is an update of a Cochrane Review first published in 2013., <ovid:b>OBJE…	2019	/	The Cochrane database of systematic reviews	7	100909747	CD008618		https://dx.doi.org/10.1002/14651858.CD008618.pub3	31273764	#274	Gibbs 2019
Medical interventions for the prevention of platinum-induced hearing loss in children with cancer.	van As, Jorrit W; ; van den Berg, Henk; van Dalen, Elvira C	<ovid:b>BACKGROUND</ovid:b>: Platinum-based therapy, including cisplatin, carboplatin, oxaliplatin or a combination of these, is used to treat a variety of paediatric malignancies. One of the most significant adverse effects is the occurrence of hearing loss or ototoxicity. In an effort to prevent this ototoxicity, different otoprotective medical interventions have been studied. This review is th…	2019	/	The Cochrane database of systematic reviews	5	100909747	CD009219		https://dx.doi.org/10.1002/14651858.CD009219.pub5	31063591	#275	vanAs 2019
Multiple-micronutrient supplementation for women during pregnancy.	Keats, Emily C; ; Haider, Batool A; Tam, Emily; Bhutta, Zulfiqar A	<ovid:b>BACKGROUND</ovid:b>: Multiple-micronutrient (MMN) deficiencies often coexist among women of reproductive age in low- and middle-income countries. They are exacerbated in pregnancy due to the increased demands of the developing fetus, leading to potentially adverse effects on the mother and baby. A consensus is yet to be reached regarding the replacement of iron and folic acid supplementat…	2019	/	The Cochrane database of systematic reviews	3	100909747	CD004905		https://dx.doi.org/10.1002/14651858.CD004905.pub6	30873598	#276	Keats 2019
Print-based self-help interventions for smoking cessation.	Livingstone-Banks, Jonathan; ; Ordonez-Mena, Jose M; Hartmann-Boyce, Jamie	<ovid:b>BACKGROUND</ovid:b>: Many smokers give up smoking on their own, but materials that provide a structured programme for smokers to follow may increase the number who quit successfully., <ovid:b>OBJECTIVES</ovid:b>: The aims of this review were to determine the effectiveness of different forms of print-based self-help materials that provide a structured programme for smokers to follow, compa…	2019	/	The Cochrane database of systematic reviews	1	100909747	CD001118		https://dx.doi.org/10.1002/14651858.CD001118.pub4	30623970	#277	Livingstone-Banks 2019
Radix Sophorae flavescentis versus no intervention or placebo for chronic hepatitis B.	Liang, Ning; ; Kong, De Zhao; Ma, Si Si; Lu, Chun Li; Yang, Ming; Feng, Lu Da; Shen, Chen; Diao, Ruo Han; Cui, Ling Jun; Lu, Xing Yu; Nikolova, Dimitrinka; Jakobsen, Janus C; Gluud, Christian; Liu, Jian Ping	<ovid:b>BACKGROUND</ovid:b>: Hepatitis B virus (HBV) infection, a liver disease caused by hepatitis B virus, may lead to serious complications such as cirrhosis and hepatocellular carcinoma. People with HBV infection may have co-infections including HIV and other hepatitis viruses (hepatitis C or D), and co-infection may increase the risk of all-cause mortality. Chronic HBV infection increases mo…	2019	/	The Cochrane database of systematic reviews	4	100909747	CD013089		https://dx.doi.org/10.1002/14651858.CD013089.pub2	30941748	#278	Liang 2019
Pharmacotherapy for hypertension in adults 60 years or older.	Musini, Vijaya M; ; Tejani, Aaron M; Bassett, Ken; Puil, Lorri; Wright, James M	<ovid:b>BACKGROUND</ovid:b>: This is the second substantive update of this review. It was originally published in 1998 and was previously updated in 2009. Elevated blood pressure (known as 'hypertension') increases with age - most rapidly over age 60. Systolic hypertension is more strongly associated with cardiovascular disease than is diastolic hypertension, and it occurs more commonly in older …	2019	/	The Cochrane database of systematic reviews	6	100909747	CD000028		https://dx.doi.org/10.1002/14651858.CD000028.pub3	31167038	#279	Musini 2019
Effect of 6 months' flash glucose monitoring in adolescents and young adults with type 1 diabetes and suboptimal glycaemic control: managing diabetes in a 'flash' randomised controlled trial protocol.	Boucher, Sara E; ; Gray, Andrew R; de Bock, Martin; Wiltshire, Esko J; Galland, Barbara C; Tomlinson, Paul A; Rayns, Jenny; MacKenzie, Karen E; Wheeler, Benjamin J	<ovid:b>BACKGROUND</ovid:b>: Teenagers and young adults with type 1 diabetes (T1D) experience significant burden managing this serious chronic condition and glycaemic control is at its unhealthiest during this life stage. Flash glucose monitoring (FGM) is a new technology that reduces the burden of glucose monitoring by easily and discreetly displaying glucose information when an interstitial glu…	2019	/	BMC endocrine disorders	19	1	50		https://dx.doi.org/10.1186/s12902-019-0378-z	31109342	#280	Boucher 2019
Evaluation of the Pediatric Research Participation Questionnaire for Measuring Attitudes Toward Cancer Clinical Trials Among Adolescents and Young Adults.	Barakat, Lamia P; ; Stevens, Evelyn; Li, Yimei; Reilly, Anne; Deatrick, Janet A; Goldstein, Naomi E; Schwartz, Lisa A	<ovid:b><ovid:i>Purpose:</ovid:i></ovid:b> Reasons for the relatively low rates of adolescent and young adults (AYA) enrollment in cancer clinical trials in the United States require further empirical examination. In addition to structural factors such as lack of access and insurance barriers, attitudes toward clinical trials may be important to consider. This study aimed to evaluate and validate…	2019	/	Journal of adolescent and young adult oncology	8	4	423-433		https://dx.doi.org/10.1089/jayao.2018.0144	31025898	#281	Barakat 2019
The Effect of Vitamin D Supplementation on Attention-Deficit/Hyperactivity Disorder: A Systematic Review and Meta-Analysis of Randomized Controlled Trials.	Gan, Jing; ; Galer, Peter; Ma, Dan; Chen, Chao; Xiong, Tao	<ovid:b><ovid:i>Objective:</ovid:i></ovid:b> A systematic review and meta-analysis of randomized controlled trials (RCTs) were conducted to assess the benefits and harms of vitamin D supplementation for attention-deficit/hyperactivity disorder (ADHD) patients. <ovid:b><ovid:i>Methods:</ovid:i></ovid:b> We followed the standard methodological procedures of the Cochrane Handbook for Systematic Revi…	2019	/	Journal of child and adolescent psychopharmacology	29	9	670-687		https://dx.doi.org/10.1089/cap.2019.0059	31368773	#282	Gan 2019
Patient recruitment strategies for adaptive enrichment designs with time-to-event endpoints.	Uozumi, Ryuji; ; Yada, Shinjo; Kawaguchi, Atsushi	<ovid:b>BACKGROUND</ovid:b>: Adaptive enrichment designs for clinical trials have great potential for the development of targeted therapies. They enable researchers to stop the recruitment process for a certain population in mid-course based on an interim analysis. However, adaptive enrichment designs increase the total trial period owing to the stoppage in patient recruitment to make interim dec…	2019	/	BMC medical research methodology	19	1	159		https://dx.doi.org/10.1186/s12874-019-0800-2	31331277	#283	Uozumi 2019
Surgical interventions for symptomatic mild to moderate knee osteoarthritis.	Palmer, Jonathan S; ; Monk, A Paul; Hopewell, Sally; Bayliss, Lee E; Jackson, William; Beard, David J; Price, Andrew J	<ovid:b>BACKGROUND</ovid:b>: Osteoarthritis affecting the knee is common and represents a continuum of disease from early cartilage thinning to full-thickness cartilage loss, bony erosion, and deformity. Many studies do not stratify their results based on the severity of the disease at baseline or recruitment., <ovid:b>OBJECTIVES</ovid:b>: To assess the benefits and harms of surgical intervention…	2019	/	The Cochrane database of systematic reviews	7	100909747	CD012128		https://dx.doi.org/10.1002/14651858.CD012128.pub2	31322289	#284	Palmer 2019
Comparative efficacy and tolerability of 32 oral antipsychotics for the acute treatment of adults with multi-episode schizophrenia: a systematic review and network meta-analysis.	Huhn, Maximilian; ; Nikolakopoulou, Adriani; Schneider-Thoma, Johannes; Krause, Marc; Samara, Myrto; Peter, Natalie; Arndt, Thomas; Backers, Lio; Rothe, Philipp; Cipriani, Andrea; Davis, John; Salanti, Georgia; Leucht, Stefan	<ovid:b>BACKGROUND</ovid:b>: Schizophrenia is one of the most common, burdensome, and costly psychiatric disorders in adults worldwide. Antipsychotic drugs are its treatment of choice, but there is controversy about which agent should be used. We aimed to compare and rank antipsychotics by quantifying information from randomised controlled trials., <ovid:b>METHODS</ovid:b>: We did a network meta-…	2019	/	Lancet (London, England)	394	10202	939-951		https://dx.doi.org/10.1016/S0140-6736(19)31135-3	31303314	#285	Huhn 2019
Topiramate versus carbamazepine monotherapy for epilepsy: an individual participant data review.	Nevitt, Sarah J; ; Sudell, Maria; Tudur Smith, Catrin; Marson, Anthony G	<ovid:b>BACKGROUND</ovid:b>: This is an updated version of the original Cochrane Review published in Issue 12, 2016. This review is one in a series of Cochrane Reviews investigating pair-wise monotherapy comparisons.Epilepsy is a common neurological condition in which abnormal electrical discharges from the brain cause recurrent unprovoked seizures. It is believed that with effective drug treatme…	2019	/	The Cochrane database of systematic reviews	6	100909747	CD012065		https://dx.doi.org/10.1002/14651858.CD012065.pub3	31233229	#286	Nevitt 2019
Radix Sophorae flavescentis versus other drugs or herbs for chronic hepatitis B.	Liang, Ning; ; Kong, De Zhao; Lu, Chun Li; Ma, Si Si; Li, Yu Qi; Nikolova, Dimitrinka; Jakobsen, Janus C; Gluud, Christian; Liu, Jian Ping	<ovid:b>BACKGROUND</ovid:b>: Hepatitis B virus (HBV) infection is a liver disease caused by hepatitis B virus, which may lead to serious complications such as cirrhosis and hepatocellular carcinoma. People with HBV infection may also have coinfections including HIV and other hepatitis viruses (hepatitis C or D), and coinfections may increase the risk of all-cause mortality. Chronic HBV infection …	2019	/	The Cochrane database of systematic reviews	6	100909747	CD013106		https://dx.doi.org/10.1002/14651858.CD013106.pub2	31232459	#287	Liang 2019
Antiplatelet agents for preventing vaso-occlusive events in people with sickle cell disease: a systematic review.	Marti-Carvajal, Arturo; ; Abd El Aziz, Mohamed A; Marti-Amarista, Cristina; Sola, Ivan	<ovid:b>BACKGROUND</ovid:b>: Sickle cell disease (SCD) is the most common hemoglobinopathy, occurring worldwide, and vaso-occlusive events (VOEs) are its paramount, hallmark clinical manifestation. Evidence exists that platelets play an important role in generating VOEs., <ovid:b>OBJECTIVE</ovid:b>: To assess the clinical benefits and harms of antiplatelet agents for preventing VOEs in patients w…	2019	/	Clinical advances in hematology & oncology : H&O	17	4	234-243			31188815	#288	Marti-Carvajal 2019
Oral hygiene interventions for people with intellectual disabilities.	Waldron, Catherine; ; Nunn, June; Mac Giolla Phadraig, Caoimhin; Comiskey, Catherine; Guerin, Suzanne; van Harten, Maria Theresa; Donnelly-Swift, Erica; Clarke, Mike J	<ovid:b>BACKGROUND</ovid:b>: Periodontal (gum) disease and dental caries (tooth decay) are the most common causes of tooth loss; dental plaque plays a major role in the development of these diseases. Effective oral hygiene involves removing dental plaque, for example, by regular toothbrushing. People with intellectual disabilities (ID) can have poor oral hygiene and oral health outcomes., <ovid:b…	2019	/	The Cochrane database of systematic reviews	5	100909747	CD012628		https://dx.doi.org/10.1002/14651858.CD012628.pub2	31149734	#289	Waldron 2019
Oral immunotherapy for peanut allergy (PACE): a systematic review and meta-analysis of efficacy and safety.	Chu, Derek K; ; Wood, Robert A; French, Shannon; Fiocchi, Alessandro; Jordana, Manel; Waserman, Susan; Brozek, Jan L; Schunemann, Holger J	<ovid:b>BACKGROUND</ovid:b>: Oral immunotherapy is an emerging experimental treatment for peanut allergy, but its benefits and harms are unclear. We systematically reviewed the efficacy and safety of oral immunotherapy versus allergen avoidance or placebo (no oral immunotherapy) for peanut allergy., <ovid:b>METHODS</ovid:b>: In the Peanut Allergen immunotherapy, Clarifying the Evidence (PACE) sys…	2019	/	Lancet (London, England)	393	10187	2222-2232		https://dx.doi.org/10.1016/S0140-6736(19)30420-9	31030987	#290	Chu 2019
Heterogeneity of Treatment Effects in a Randomized Trial of Literacy-Adapted Group Cognitive-Behavioral Therapy, Pain Psychoeducation, and Usual Medical Care for Multiply Disadvantaged Patients With Chronic Pain.	Van Dyke, Benjamin P; ; Newman, Andrea K; Morais, Calia A; Burns, John W; Eyer, Joshua C; Thorn, Beverly E	Differences among patients can moderate the impact of evidence-based treatments (ie, heterogeneity of treatment effects), leading patients to get more or less benefit. The Learning About My Pain study was a randomized, comparative effectiveness trial of a 10-week literacy-adapted group cognitive-behavioral therapy for chronic pain (CBT) versus pain psychoeducation groups (EDU) versus usual medica…	2019	/	The journal of pain	20	10	1236-1248		https://dx.doi.org/10.1016/j.jpain.2019.04.006	31022555	#291	VanDyke 2019
Can changing the position of online menu items increase selection of fruit and vegetable snacks? A cluster randomized trial within an online canteen ordering system in Australian primary schools.	Wyse, Rebecca; ; Gabrielyan, Gnel; Wolfenden, Luke; Yoong, Serene; Swigert, Jeffrey; Delaney, Tessa; Lecathelinais, Christophe; Ooi, Jia Ying; Pinfold, Jess; Just, David	<ovid:b>BACKGROUND</ovid:b>: Manipulating the position of food items within the physical food environment has consistently been found to influence item selection. However, the extent to which this strategy is effective in an online food environment is unknown., <ovid:b>OBJECTIVE</ovid:b>: This study investigated whether an intervention to position fruit and vegetable snack items as the first and …	2019	/	The American journal of clinical nutrition	109	5	1422-1430		https://dx.doi.org/10.1093/ajcn/nqy351	30949660	#292	Wyse 2019
What are the benefits and harms of testosterone therapy for male sexual dysfunction?-a systematic review.	Dimitropoulos, Konstantinos; ; Verze, Paolo; Van den Broeck, Thomas; Salonia, Andrea; Yuan, Cathy Yuhong; Hatzimouratidis, Konstantinos; Dohle, Gert	The role of Testosterone Therapy (TTh) in the management of male sexual dysfunction remains unclear. Objective of the authors was to systematically review the relevant literature assessing the benefits and harms of TTh in men with sexual dysfunction. EMBASE, MEDLINE, Cochrane Systematic Reviews-Cochrane Central Register of Controlled Trials (CENTRAL) (Cochrane HTA, DARE, HEED), Google Scholar, WH…	2019	/	International journal of impotence research	31	6	380-391		https://dx.doi.org/10.1038/s41443-019-0131-1	30918363	#293	Dimitropoulos 2019
Investigation of a multimedia, computer-based approach to improve knowledge, attitudes, self-efficacy, and receptivity to cancer clinical trials among newly diagnosed patients with diverse health literacy skills.	Polite, Blase N; ; Cipriano-Steffens, Toni M; Liao, Chuanhong; Miller, Edward L; Arndt, Nicole L; Hahn, Elizabeth A	<ovid:b>BACKGROUND</ovid:b>: Enrollment in therapeutic cancer trials remains low, and is especially challenging for patients with low health literacy. The authors tested an interactive technology designed for patients with diverse health literacy skills with the aim of improving patient receptiveness, willingness, knowledge, self-efficacy, and positive attitudes regarding clinical trials., <ovid:…	2019	/	Cancer	125	12	2066-2075		https://dx.doi.org/10.1002/cncr.31991	30811591	#294	Polite 2019
Paracetamol versus placebo for knee and hip osteoarthritis.	Leopoldino, Amanda O; ; Machado, Gustavo C; Ferreira, Paulo H; Pinheiro, Marina B; Day, Richard; McLachlan, Andrew J; Hunter, David J; Ferreira, Manuela L	<ovid:b>BACKGROUND</ovid:b>: Paracetamol (acetaminophen) is vastly recommended as the first-line analgesic for osteoarthritis of the hip or knee. However, there has been controversy about this recommendation given recent studies have revealed small effects of paracetamol when compared with placebo. Nonetheless, past studies have not systematically reviewed and appraised the literature to investig…	2019	/	The Cochrane database of systematic reviews	2	100909747	CD013273		https://dx.doi.org/10.1002/14651858.CD013273	30801133	#295	Leopoldino 2019
Corticosteroids as adjunctive therapy in the treatment of influenza.	Lansbury, Louise; ; Rodrigo, Chamira; Leonardi-Bee, Jo; Nguyen-Van-Tam, Jonathan; Lim, Wei Shen	<ovid:b>BACKGROUND</ovid:b>: Specific treatments for influenza are limited to neuraminidase inhibitors and adamantanes. Corticosteroids show evidence of benefit in sepsis and related conditions, most likely due to their anti-inflammatory and immunomodulatory properties. Although commonly prescribed for severe influenza, there is uncertainty over their potential benefits or harms. This is an updat…	2019	/	The Cochrane database of systematic reviews	2	100909747	CD010406		https://dx.doi.org/10.1002/14651858.CD010406.pub3	30798570	#296	Lansbury 2019
Outcome-adaptive randomization in clinical trials: issues of participant welfare and autonomy.	Sim, Julius;	Outcome-adaptive randomization (OAR) has been proposed as a corrective to certain ethical difficulties inherent in the traditional randomized clinical trial (RCT) using fixed-ratio randomization. In particular, it has been suggested that OAR redresses the balance between individual and collective ethics in favour of the former. In this paper, I examine issues of welfare and autonomy arising in re…	2019	/	Theoretical medicine and bioethics	40	2	83-101		https://dx.doi.org/10.1007/s11017-019-09481-0	30778720	#297	Sim 2019
Management of Urinary Retention in Patients with Benign Prostatic Obstruction: A Systematic Review and Meta-analysis.	Karavitakis, Markos; ; Kyriazis, Iason; Omar, Muhammad Imran; Gravas, Stavros; Cornu, Jean-Nicolas; Drake, Marcus J; Gacci, Mauro; Gratzke, Christian; Herrmann, Thomas R W; Madersbacher, Stephan; Rieken, Malte; Speakman, Mark J; Tikkinen, Kari A O; Yuan, Yuhong; Mamoulakis, Charalampos	<ovid:b>CONTEXT</ovid:b>: Practice patterns for the management of urinary retention (UR) secondary to benign prostatic obstruction (BPO; UR/BPO) vary widely and remain unstandardized., <ovid:b>OBJECTIVE</ovid:b>: To review the evidence for managing patients with UR/BPO with pharmacological and nonpharmacological treatments included in the European Association of Urology guidelines on non-neurogen…	2019	/	European urology	75	5	788-798		https://dx.doi.org/10.1016/j.eururo.2019.01.046	30773327	#298	Karavitakis 2019
Active versus expectant management for women in the third stage of labour.	Begley, Cecily M; ; Gyte, Gillian Ml; Devane, Declan; McGuire, William; Weeks, Andrew; Biesty, Linda M	<ovid:b>BACKGROUND</ovid:b>: Active management of the third stage of labour involves giving a prophylactic uterotonic, early cord clamping and controlled cord traction to deliver the placenta. With expectant management, signs of placental separation are awaited and the placenta is delivered spontaneously. Active management was introduced to try to reduce haemorrhage, a major contributor to matern…	2019	/	The Cochrane database of systematic reviews	2	100909747	CD007412		https://dx.doi.org/10.1002/14651858.CD007412.pub5	30754073	#299	Begley 2019
The role of icodextrin in peritoneal dialysis: protocol for a systematic review and meta-analysis.	Becker, Monika; ; Buhn, Stefanie; Breuing, Jessica; Firanek, Catherine A; Hess, Simone; Nariai, Hisanori; Marshall, Mark R; Sloand, James A; Yao, Qiang; Goossen, Kathe; Pieper, Dawid	<ovid:b>BACKGROUND</ovid:b>: Previous meta-analyses have found several advantages of icodextrin compared with glucose in the application of peritoneal dialysis (PD), such as an improvement of peritoneal ultrafiltration during the long dwell and a reduction in episodes of uncontrolled fluid overload. However, the effect of icodextrin on patient-relevant outcomes remains unclear. This review aims t…	2019	/	Systematic reviews	8	1	35		https://dx.doi.org/10.1186/s13643-019-0959-y	30700329	#300	Becker 2019
HIV self-testing alone or with additional interventions, including financial incentives, and linkage to care or prevention among male partners of antenatal care clinic attendees in Malawi: An adaptive multi-arm, multi-stage cluster randomised trial.	Choko, Augustine T; ; Corbett, Elizabeth L; Stallard, Nigel; Maheswaran, Hendramoorthy; Lepine, Aurelia; Johnson, Cheryl C; Sakala, Doreen; Kalua, Thokozani; Kumwenda, Moses; Hayes, Richard; Fielding, Katherine	<ovid:b>BACKGROUND</ovid:b>: Conventional HIV testing services have been less comprehensive in reaching men than in reaching women globally, but HIV self-testing (HIVST) appears to be an acceptable alternative. Measurement of linkage to post-test services following HIVST remains the biggest challenge, yet is the biggest driver of cost-effectiveness. We investigated the impact of HIVST alone or wi…	2019	/	PLoS medicine	16	1	e1002719		https://dx.doi.org/10.1371/journal.pmed.1002719	30601823	#301	Choko 2019
Relation between Epidural Analgesia and severe perineal laceration in childbearing women in Catalonia.	Garcia-Lausin, L; ; Perez-Botella, M; Duran, X; Rodriguez-Pradera, S; Gutierrez-Marti, M J; Escuriet, R	<ovid:b>OBJECTIVE</ovid:b>: Our objectives were to study the association between epidural analgesia and risk of severe perineal laceration (SPL), and identify additional risk factors for SPL. This multicentre study consisted of an analysis of data from the MidconBirth Phase I Database, on the use of EA and perineal results during childbirth. (World Health Organization, International Clinical Tria…	2019	/	Midwifery	70	8510930, mwf	76-83		https://dx.doi.org/10.1016/j.midw.2018.12.007	30594059	#302	Garcia-Lausin 2019
Practical risk management in early phase clinical trials.	Coates, Simon; ; Taubel, Jorg; Lorch, Ulrike	<ovid:b>PURPOSE</ovid:b>: Stopping rules are an essential part of risk management in early phase clinical trials. As well as being necessary for ensuring the safety of participants on clinical trials, they are also a requirement under the revision to the European Medicine Agency's first-in-human and early clinical trial guideline. The increasing complexity and size of modern trial designs (e.g. i…	2019	/	European journal of clinical pharmacology	75	4	483-496		https://dx.doi.org/10.1007/s00228-018-02607-8	30569285	#303	Coates 2019
Optimal designs for testing hypothesis in multiarm clinical trials.	Baldi Antognini, Alessandro; ; Novelli, Marco; Zagoraiou, Maroussa	The present paper deals with the problem of designing randomized multiarm clinical trials for treatment comparisons in order to achieve a suitable trade-off among inferential precision and ethical concerns. Although the large majority of the literature is focused on the estimation of the treatment effects, in particular for the case of two treatments with binary outcomes, the present paper takes …	2019	/	Statistical methods in medical research	28	11-Oct	3242-3259		https://dx.doi.org/10.1177/0962280218797960	30232928	#304	BaldiAntognini 2019
Exploring the relationship between fairness and 'brain types' in children with high-functioning autism spectrum disorder.	Wang, Yao; ; Xiao, Yunhua; Li, Yun; Chu, Kangkang; Feng, Min; Li, Chunyan; Qiu, Nana; Weng, Jiao; Ke, Xiaoyan	<ovid:b>BACKGROUND</ovid:b>: Existing research typically focuses on only one domain of cognition with regard to fairness-theory of mind or executive function. However, children with High-functioning autism spectrum disorder (HF-ASD) are cognitively impaired in both domains. Moreover, little is known about fairness characteristics in children with HF-ASD in relation to both domains of cognition., …	2019	/	Progress in neuro-psychopharmacology & biological psychiatry	88	q45, 8211617	151-158		https://dx.doi.org/10.1016/j.pnpbp.2018.07.008	30009870	#305	Wang 2019
Interval and point estimation in adaptive Phase II trials with binary endpoint.	Nhacolo, Arsenio; ; Brannath, Werner	Phase II clinical trials are concerned with making decision of whether a treatment is sufficiently efficacious to be worth further investigations in late large scale Phase III trials. In oncology Phase II trials, frequentist single-arm two-stage group-sequential designs with a binary endpoint are commonly used. To allow for more flexibility, adaptive versions of these designs have been proposed. …	2019	/	Statistical methods in medical research	28	9	2635-2648		https://dx.doi.org/10.1177/0962280218781411	29921157	#306	Nhacolo 2019
Transcatheter aortic valve implantation versus surgical aortic valve replacement for severe aortic stenosis in people with low surgical risk.	Kolkailah, Ahmed A; ; Doukky, Rami; Pelletier, Marc P; Volgman, Annabelle S; Kaneko, Tsuyoshi; Nabhan, Ashraf F	<ovid:b>BACKGROUND</ovid:b>: Severe aortic valve stenosis (AS) is a major cause of morbidity and mortality worldwide. The definitive management for severe AS is aortic valve replacement (AVR). The choice of transcatheter approach versus open-heart surgery for AVR in people with severe AS and low surgical risk remains a matter of debate., <ovid:b>OBJECTIVES</ovid:b>: To assess the benefits and har…	2019	/	The Cochrane database of systematic reviews	12	100909747	CD013319		https://dx.doi.org/10.1002/14651858.CD013319.pub2	31860123	#307	Kolkailah 2019
Ethics of alternative trial designs and methods in low-resource settings.	van der Graaf, Rieke; ; Cheah, Phaik Yeong	This editorial introduces articles in this Special Issue, which are based on presentations given at the 2017 meeting of the Global Forum of Bioethics in Research meeting. The main themes presented at the meeting were the use of cluster randomized trials, stepped-wedge cluster randomized trials, and controlled human infection models in research conducted in low-resource settings. The editorial set…	2019	/	Trials	20	Suppl 2	705		https://dx.doi.org/10.1186/s13063-019-3841-2	31852513	#308	vanderGraaf 2019
Beta-blockers for suspected or diagnosed acute myocardial infarction.	Safi, Sanam; ; Sethi, Naqash J; Nielsen, Emil Eik; Feinberg, Joshua; Jakobsen, Janus C; Gluud, Christian	<ovid:b>BACKGROUND</ovid:b>: Cardiovascular disease is the number one cause of death globally. According to the World Health Organization, 7.4 million people died from ischaemic heart diseases in 2012, constituting 15% of all deaths. Acute myocardial infarction is caused by blockage of the blood supplied to the heart muscle. Beta-blockers are often used in patients with acute myocardial infarctio…	2019	/	The Cochrane database of systematic reviews	12	100909747	CD012484		https://dx.doi.org/10.1002/14651858.CD012484.pub2	31845756	#309	Safi 2019
An adaptive two-arm clinical trial using early endpoints to inform decision making: design for a study of sub-acromial spacers for repair of rotator cuff tendon tears.	Parsons, Nick; ; Stallard, Nigel; Parsons, Helen; Wells, Philip; Underwood, Martin; Mason, James; Metcalfe, Andrew	<ovid:b>BACKGROUND</ovid:b>: There is widespread concern across the clinical and research communities that clinical trials, powered for patient-reported outcomes, testing new surgical procedures are often expensive and time-consuming, particularly when the new intervention is shown to be no better than the standard. Conventional (non-adaptive) randomised controlled trials (RCTs) are perceived as …	2019	/	Trials	20	1	694		https://dx.doi.org/10.1186/s13063-019-3708-6	31815651	#310	Parsons 2019
Fortification of rice with vitamins and minerals for addressing micronutrient malnutrition.	Pena-Rosas, Juan Pablo; ; Mithra, Prasanna; Unnikrishnan, Bhaskaran; Kumar, Nithin; De-Regil, Luz Maria; Nair, N Sreekumaran; Garcia-Casal, Maria N; Solon, Juan Antonio	<ovid:b>BACKGROUND</ovid:b>: Rice fortification with vitamins and minerals has the potential to increase the nutrition in rice-consuming countries where micronutrient deficiencies exist. Globally, 490 million metric tonnes of rice are consumed annually. It is the dominant staple food crop of around three billion people., <ovid:b>OBJECTIVES</ovid:b>: To determine the benefits and harms of rice for…	2019	/	The Cochrane database of systematic reviews	2019	10			https://dx.doi.org/10.1002/14651858.CD009902.pub2	31684687	#311	Pena-Rosas 2019
Adaptive trials, efficiency, and ethics.	Hey, Spencer Phillips;		2019	/	BMC medicine	17	1	189		https://dx.doi.org/10.1186/s12916-019-1437-z	31638978	#312	Hey 2019
Co-producing Progression Criteria for Feasibility Studies: A Partnership between Patient Contributors, Clinicians and Researchers.	Young, Hannah M L; ; Goodliffe, Samantha; Madhani, Meeta; Phelps, Kay; Regen, Emma; Locke, Anthony; Burton, James O; Singh, Sally J; Smith, Alice C; Conroy, Simon	There is a lack of guidance for developing progression criteria (PC) within feasibility studies. We describe a process for co-producing PC for an ongoing feasibility study. Patient contributors, clinicians and researchers participated in discussions facilitated using the modified Nominal Group Technique (NGT). Stage one involved individual discussion groups used to develop and rank PC for aspects…	2019	/	International journal of environmental research and public health	16	19			https://dx.doi.org/10.3390/ijerph16193756	31590424	#313	Young 2019
Antibiotic treatment for spontaneous bacterial peritonitis in people with decompensated liver cirrhosis: a network meta-analysis.	Iogna Prat, Laura; ; Wilson, Peter; Freeman, Suzanne C; Sutton, Alex J; Cooper, Nicola J; Roccarina, Davide; Benmassaoud, Amine; Plaz Torres, Maria Corina; Hawkins, Neil; Cowlin, Maxine; Milne, Elisabeth Jane; Thorburn, Douglas; Pavlov, Chavdar S; Davidson, Brian R; Tsochatzis, Emmanuel; Gurusamy, Kurinchi Selvan	<ovid:b>BACKGROUND</ovid:b>: Approximately 2.5% of all hospitalisations in people with cirrhosis are for spontaneous bacterial peritonitis (SBP). Antibiotics, in addition to supportive treatment (fluid and electrolyte balance, treatment of shock), form the mainstay treatments of SBP. Various antibiotics are available for the treatment of SBP, but there is uncertainty regarding the best antibiotic…	2019	/	The Cochrane database of systematic reviews	9	100909747	CD013120		https://dx.doi.org/10.1002/14651858.CD013120.pub2	31524949	#314	IognaPrat 2019
Benefits and harms of aspirin desensitization for aspirin-exacerbated respiratory disease: a systematic review and meta-analysis.	Chu, Derek K; ; Lee, Daniel J; Lee, Keith M; Schunemann, Holger J; Szczeklik, Wojciech; Lee, John M	<ovid:b>BACKGROUND</ovid:b>: Aspirin desensitization is increasingly recommended for the treatment of aspirin-exacerbated respiratory disease (AERD). The objective of this study is to systematically review the efficacy and safety of aspirin desensitization in patients with AERD., <ovid:b>METHODS</ovid:b>: We searched MEDLINE, EMBASE, the Cochrane Central Register of Controlled Trials, and World H…	2019	/	International forum of allergy & rhinology	9	12	1409-1419		https://dx.doi.org/10.1002/alr.22428	31518069	#315	Chu 2019
TNF-alpha blockers for the treatment of Kawasaki disease in children.	Yamaji, Noyuri; ; da Silva Lopes, Katharina; Shoda, Tetsuo; Ishitsuka, Kazue; Kobayashi, Tohru; Ota, Erika; Mori, Rintaro	<ovid:b>BACKGROUND</ovid:b>: Kawasaki disease (KD) is an acute inflammatory vasculitis (inflammation of the blood vessels) that mainly affects children between six months and five years of age. The vasculitis primarily impacts medium-sized blood vessels, especially in the coronary arteries. In most children, intravenous immunoglobulin (IVIG) and aspirin therapy rapidly reduce inflammatory markers…	2019	/	The Cochrane database of systematic reviews	8	100909747	CD012448		https://dx.doi.org/10.1002/14651858.CD012448.pub2	31425625	#317	Yamaji 2019
The effectiveness of non-invasive brain stimulation on arousal and alertness in patients in coma or persistent vegetative state after traumatic brain injury: Protocol of systematic review and network meta-analysis.	Li, Yabin; ; Luo, Xianggui; Wan, Miao; Li, Jiao; Wang, Hongxia; Wei, Dang; Feng, Haixia	<ovid:b>BACKGROUND</ovid:b>: Traumatic brain injury is a leading cause of death and disability worldwide. The survivors usually suffer from disorders of consciousness, especially coma state and persistent vegetative state. For these patients, there is no standard treatment for them, but non-invasive brain stimulations are considered as relatively more acceptable treatments. However, the knowledge…	2018	/	Medicine	97	37	e12321		https://dx.doi.org/10.1097/MD.0000000000012321	30212977	#318	Li 2018
Pharmacotherapies for fatigue in chronic liver disease (CLD): a systematic review and meta-analysis (protocol).	Effiong, Andem; ; Kumari, Prerna	<ovid:b>BACKGROUND</ovid:b>: This is the protocol for a systematic review (and meta-analysis) of an intervention. The primary objective of this systematic review will be to assess the benefits and harms of pharmacological therapies (pharmacotherapies) for the management of fatigue in adults with CLD of any etiology. The effects of pharmacological therapies on fatigue in CLD will be compared again…	2018	/	Systematic reviews	7	1	28		https://dx.doi.org/10.1186/s13643-018-0688-7	29444700	#319	Effiong 2018
Comparative efficacy of non-pharmacological adjuvant therapies for quality of life in the patients with breast cancer receiving chemo- or radio-therapy: A protocol for systematic review and Bayesian network meta-analysis.	He, Zhiyun; ; Song, Ailin; Zhang, Zhongtao; Zhang, Youcheng; Liu, Xiaokang; Zhao, Lei; Lv, Xi; Ren, Guosheng; Li, Yumin	<ovid:b>BACKGROUND</ovid:b>: Breast cancer is the most frequently diagnosed cancer in women worldwide. When treated by chemotherapy and/or radiotherapy, there are various non-pharmacological adjuvant therapies (NPATs) recommended for helping the patients with breast cancer alleviate multiple side effects induced by chemotherapy and/or radiotherapy and improve quality of life (QoL). However, the e…	2018	/	Medicine	97	35	e12096		https://dx.doi.org/10.1097/MD.0000000000012096	30170432	#320	He 2018
Effects of total fat intake on bodyweight in children.	Naude, Celeste E; ; Visser, Marianne E; Nguyen, Kim A; Durao, Solange; Schoonees, Anel	<ovid:b>BACKGROUND</ovid:b>: As part of efforts to prevent childhood overweight and obesity, we need to understand the relationship between total fat intake and body fatness in generally healthy children., <ovid:b>OBJECTIVES</ovid:b>: To assess the effects of total fat intake on measures of weight and body fatness in children and young people not aiming to lose weight., <ovid:b>SEARCH METHODS</ov…	2018	/	The Cochrane database of systematic reviews	2	100909747	CD012960		https://dx.doi.org/10.1002/14651858.CD012960	29446437	#321	Naude 2018
Vaccines for preventing invasive salmonella infections in people with sickle cell disease.	Odey, Friday; ; Okomo, Uduak; Oyo-Ita, Angela	<ovid:b>BACKGROUND</ovid:b>: Salmonella infections are a common bacterial cause of invasive disease in people with sickle cell disease especially children, and are associated with high morbidity and mortality rates. Although available in some centres, people with sickle cell anaemia are not routinely immunized with salmonella vaccines. This is an update of a previously published Cochrane Review.,…	2018	/	The Cochrane database of systematic reviews	12	100909747	CD006975		https://dx.doi.org/10.1002/14651858.CD006975.pub4	30521695	#322	Odey 2018
Implantable cardiac defibrillators for people with non-ischaemic cardiomyopathy.	El Moheb, Mohamad; ; Nicolas, Johny; Khamis, Assem M; Iskandarani, Ghida; Akl, Elie A; Refaat, Marwan	<ovid:b>BACKGROUND</ovid:b>: There is evidence that implantable cardioverter-defibrillator (ICD) for primary prevention in people with an ischaemic cardiomyopathy improves survival rate. The evidence supporting this intervention in people with non-ischaemic cardiomyopathy is not as definitive, with the recently published DANISH trial finding no improvement in survival rate. A systematic review of…	2018	/	The Cochrane database of systematic reviews	12	100909747	CD012738		https://dx.doi.org/10.1002/14651858.CD012738.pub2	30537022	#323	ElMoheb 2018
Pharmacological interventions for acute hepatitis C infection.	Kalafateli, Maria; ; Buzzetti, Elena; Thorburn, Douglas; Davidson, Brian R; Tsochatzis, Emmanuel; Gurusamy, Kurinchi Selvan	<ovid:b>BACKGROUND</ovid:b>: Hepatitis C virus (HCV) is a single-stranded RNA (ribonucleic acid) virus that has the potential to cause inflammation of the liver. The traditional definition of acute HCV infection is the first six months following infection with the virus. Another commonly used definition of acute HCV infection is the absence of HCV antibody and subsequent seroconversion (presence …	2018	/	The Cochrane database of systematic reviews	12	100909747	CD011644		https://dx.doi.org/10.1002/14651858.CD011644.pub3	30521693	#324	Kalafateli 2018
Laparoscopic versus open surgery for suspected appendicitis.	Jaschinski, Thomas; ; Mosch, Christoph G; Eikermann, Michaela; Neugebauer, Edmund Am; Sauerland, Stefan	<ovid:b>BACKGROUND</ovid:b>: The removal of the acute appendix is one of the most frequently performed surgical procedures. Open surgery associated with therapeutic efficacy has been the treatment of choice for acute appendicitis. However, in consequence of the evolution of endoscopic surgery, the operation can also be performed with minimally invasive surgery. Due to smaller incisions, the lapar…	2018	/	The Cochrane database of systematic reviews	11	100909747	CD001546		https://dx.doi.org/10.1002/14651858.CD001546.pub4	30484855	#325	Jaschinski 2018
First-line drugs inhibiting the renin angiotensin system versus other first-line antihypertensive drug classes for hypertension.	Chen, Yu Jie; ; Li, Liang Jin; Tang, Wen Lu; Song, Jia Yang; Qiu, Ru; Li, Qian; Xue, Hao; Wright, James M	<ovid:b>BACKGROUND</ovid:b>: This is the first update of a Cochrane Review first published in 2015. Renin angiotensin system (RAS) inhibitors include angiotensin converting enzyme (ACE) inhibitors, angiotensin receptor blockers (ARBs) and renin inhibitors. They are widely prescribed for treatment of hypertension, especially for people with diabetes because of postulated advantages for reducing di…	2018	/	The Cochrane database of systematic reviews	11	100909747	CD008170		https://dx.doi.org/10.1002/14651858.CD008170.pub3	30480768	#326	Chen 2018
Olanzapine for the prevention and treatment of cancer-related nausea and vomiting in adults.	Sutherland, Anna; ; Naessens, Katrien; Plugge, Emma; Ware, Lynda; Head, Karen; Burton, Martin J; Wee, Bee	<ovid:b>BACKGROUND</ovid:b>: Olanzapine as an antiemetic represents a new use of an antipsychotic drug. People with cancer may experience nausea and vomiting whilst receiving chemotherapy or radiotherapy, or whilst in the palliative phase of illness., <ovid:b>OBJECTIVES</ovid:b>: To assess the efficacy and safety of olanzapine when used as an antiemetic in the prevention and treatment of nausea a…	2018	/	The Cochrane database of systematic reviews	9	100909747	CD012555		https://dx.doi.org/10.1002/14651858.CD012555.pub2	30246876	#327	Sutherland 2018
Exercise for rheumatoid arthritis of the hand.	Williams, Mark A; ; Srikesavan, Cynthia; Heine, Peter J; Bruce, Julie; Brosseau, Lucie; Hoxey-Thomas, Nicolette; Lamb, Sarah E	<ovid:b>BACKGROUND</ovid:b>: Rheumatoid arthritis is an inflammatory polyarthritis that frequently affects the hands and wrists. Hand exercises are prescribed to improve mobility and strength, and thereby hand function., <ovid:b>OBJECTIVES</ovid:b>: To determine the benefits and harms of hand exercise in adults with rheumatoid arthritis., <ovid:b>SEARCH METHODS</ovid:b>: We searched the Cochrane …	2018	/	The Cochrane database of systematic reviews	7	100909747	CD003832		https://dx.doi.org/10.1002/14651858.CD003832.pub3	30063798	#328	Williams 2018
Effects of total fat intake on bodyweight in children.	Naude, Celeste E; ; Visser, Marianne E; Nguyen, Kim A; Durao, Solange; Schoonees, Anel	<ovid:b>BACKGROUND</ovid:b>: As part of efforts to prevent childhood overweight and obesity, we need to understand the relationship between total fat intake and body fatness in generally healthy children., <ovid:b>OBJECTIVES</ovid:b>: To assess the effects and associations of total fat intake on measures of weight and body fatness in children and young people not aiming to lose weight., <ovid:b>S…	2018	/	The Cochrane database of systematic reviews	7	100909747	CD012960		https://dx.doi.org/10.1002/14651858.CD012960.pub2	29974953	#329	Naude 2018
Antidepressants for the treatment of people with co-occurring depression and alcohol dependence.	Agabio, Roberta; ; Trogu, Emanuela; Pani, Pier Paolo	<ovid:b>BACKGROUND</ovid:b>: Alcohol dependence is a major public health problem characterized by recidivism, and medical and psychosocial complications. The co-occurrence of major depression in people entering treatment for alcohol dependence is common, and represents a risk factor for morbidity and mortality, which negatively influences treatment outcomes., <ovid:b>OBJECTIVES</ovid:b>: To asses…	2018	/	The Cochrane database of systematic reviews	4	100909747	CD008581		https://dx.doi.org/10.1002/14651858.CD008581.pub2	29688573	#330	Agabio 2018
Transradial versus transfemoral approach for diagnostic coronary angiography and percutaneous coronary intervention in people with coronary artery disease.	Kolkailah, Ahmed A; ; Alreshq, Rabah S; Muhammed, Ahmed M; Zahran, Mohamed E; Anas El-Wegoud, Marwah; Nabhan, Ashraf F	<ovid:b>BACKGROUND</ovid:b>: Cardiovascular disease (CVD) is the major cause of mortality worldwide. Coronary artery disease (CAD) contributes to half of mortalities caused by CVD. The mainstay of management of CAD is medical therapy and revascularisation. Revascularisation can be achieved via coronary artery bypass grafting (CABG) or percutaneous coronary intervention (PCI). Peripheral arteries,…	2018	/	The Cochrane database of systematic reviews	4	100909747	CD012318		https://dx.doi.org/10.1002/14651858.CD012318.pub2	29665617	#331	Kolkailah 2018
Glucocorticosteroid-free versus glucocorticosteroid-containing immunosuppression for liver transplanted patients.	Fairfield, Cameron; ; Penninga, Luit; Powell, James; Harrison, Ewen M; Wigmore, Stephen J	<ovid:b>BACKGROUND</ovid:b>: Liver transplantation is an established treatment option for end-stage liver failure. Now that newer, more potent immunosuppressants have been developed, glucocorticosteroids may no longer be needed and their removal may prevent adverse effects., <ovid:b>OBJECTIVES</ovid:b>: To assess the benefits and harms of glucocorticosteroid avoidance (excluding intra-operative u…	2018	/	The Cochrane database of systematic reviews	4	100909747	CD007606		https://dx.doi.org/10.1002/14651858.CD007606.pub4	29630730	#332	Fairfield 2018
Interventions for preventing high altitude illness: Part 2. Less commonly-used drugs.	Gonzalez Garay, Alejandro; ; Molano Franco, Daniel; Nieto Estrada, Victor H; Marti-Carvajal, Arturo J; Arevalo-Rodriguez, Ingrid	<ovid:b>BACKGROUND</ovid:b>: High altitude illness (HAI) is a term used to describe a group of mainly cerebral and pulmonary syndromes that can occur during travel to elevations above 2500 metres (~ 8200 feet). Acute mountain sickness (AMS), high altitude cerebral oedema (HACE) and high altitude pulmonary oedema (HAPE) are reported as potential medical problems associated with high altitude ascen…	2018	/	The Cochrane database of systematic reviews	3	100909747	CD012983		https://dx.doi.org/10.1002/14651858.CD012983	29529715	#333	GonzalezGaray 2018
Phytomedicines (medicines derived from plants) for sickle cell disease.	Oniyangi, Oluseyi; ; Cohall, Damian H	<ovid:b>BACKGROUND</ovid:b>: Sickle cell disease, a common recessively inherited haemoglobin disorder, affects people from sub-Saharan Africa, the Middle East, Mediterranean basin, Indian subcontinent, Caribbean and South America. It is associated with complications and a reduced life expectancy. Phytomedicines (medicine derived from plants in their original state) encompass many of the plant rem…	2018	/	The Cochrane database of systematic reviews	2	100909747	CD004448		https://dx.doi.org/10.1002/14651858.CD004448.pub6	29446825	#334	Oniyangi 2018
Pediatric Tuina for promoting growth and development of preterm infants: A protocol for the systematic review of randomized controlled trail.	Zhang, Xinghe; ; Guo, Taipin; Zhu, Bowen; Gao, Qing; Wang, Hourong; Tai, Xiantao; Jing, Fujie	<ovid:b>BACKGROUND</ovid:b>: Preterm infants are babies born alive before 37 weeks. Many survived infants concomitant with defects of growth and development, a lifetime of disability usually as following when insufficient intervention. In early intervention of preterm infants, pediatric Tuina shows good effect in many Chinese and some English clinical trials. This systematic review is aimed to ev…	2018	/	Medicine	97	18	e0574		https://dx.doi.org/10.1097/MD.0000000000010574	29718853	#335	Zhang 2018
Balanced crystalloids for intravenous fluid therapy in critically ill and non-critically ill patients: A protocol for systematic review and network meta-analyses.	Ma, Peifen; ; Wang, Bo; Zhang, Jun; Shen, Xiping; Yu, Liping; Dou, Xinman	<ovid:b>BACKGROUND</ovid:b>: The balanced crystalloids have become a substitute for saline for fluid resuscitation. Some studies have investigated the clinical effect and adverse event of differently balanced crystalloids, but they have no consistent conclusions. This study aims to assess and compare the effect of differently balanced crystalloids for intravenous fluid therapy in critically ill a…	2018	/	Medicine	97	51	e13683		https://dx.doi.org/10.1097/MD.0000000000013683	30572491	#336	Ma 2018
Non-pharmacological interventions for chronic pain in multiple sclerosis.	Amatya, Bhasker; ; Young, Jamie; Khan, Fary	<ovid:b>BACKGROUND</ovid:b>: Chronic pain is common and significantly impacts on the lives of persons with multiple sclerosis (pwMS). Various types of non-pharmacological interventions are widely used, both in hospital and ambulatory/mobility settings to improve pain control in pwMS, but the effectiveness and safety of many non-pharmacological modalities is still unknown., <ovid:b>OBJECTIVES</ovi…	2018	/	The Cochrane database of systematic reviews	12	100909747	CD012622		https://dx.doi.org/10.1002/14651858.CD012622.pub2	30567012	#337	Amatya 2018
Knowledge mobilisation for chronic disease prevention: the case of the Australian Prevention Partnership Centre.	Wutzke, Sonia; ; Rowbotham, Samantha; Haynes, Abby; Hawe, Penelope; Kelly, Paul; Redman, Sally; Davidson, Seanna; Stephenson, Jackie; Overs, Marge; Wilson, Andrew	<ovid:b>BACKGROUND</ovid:b>: Cross-sectoral, multidisciplinary partnership research is considered one of the most effective means of facilitating research-informed policy and practice, particularly for addressing complex problems such as chronic disease. Successful research partnerships tend to be underpinned by a range of features that enable knowledge mobilisation (KMb), seeking to connect acad…	2018	/	Health research policy and systems	16	1	109		https://dx.doi.org/10.1186/s12961-018-0379-9	30445963	#338	Wutzke 2018
Ergonomic interventions for preventing work-related musculoskeletal disorders of the upper limb and neck among office workers.	Hoe, Victor Cw; ; Urquhart, Donna M; Kelsall, Helen L; Zamri, Eva N; Sim, Malcolm R	<ovid:b>BACKGROUND</ovid:b>: Work-related upper limb and neck musculoskeletal disorders (MSDs) are one of the most common occupational disorders worldwide. Studies have shown that the percentage of office workers that suffer from MSDs ranges from 20 to 60 per cent. The direct and indirect costs of work-related upper limb MSDs have been reported to be high in Europe, Australia, and the United Stat…	2018	/	The Cochrane database of systematic reviews	10	100909747	CD008570		https://dx.doi.org/10.1002/14651858.CD008570.pub3	30350850	#339	Hoe 2018
Prothrombin complex concentrate versus placebo, no intervention, or other interventions in critically bleeding patients associated with oral anticoagulant administration: a protocol for a systematic review of randomised clinical trials with meta-analysis	Ovesen, Christian; ; Purrucker, Jan; Gluud, Christian; Jakobsen, Janus Christian; Christensen, Hanne; Steiner, Thorsten	<ovid:b>BACKGROUND</ovid:b>: Acute critical bleeding is one of the most feared complications during treatment with oral anticoagulating agents. As more patients undergo treatment with anticoagulating agents, critically bleeding episodes in patients with vitamin K antagonists, thrombin inhibitor, or factor Xa inhibitor-inducted coagulopathy will be encountered frequently by physicians. Hence, an e…	2018	/	Systematic reviews	7	1	169		https://dx.doi.org/10.1186/s13643-018-0838-y	30342540	#340	Ovesen 2018
Behavioral and Pharmacotherapy Weight Loss Interventions to Prevent Obesity-Related Morbidity and Mortality in Adults: Updated Evidence Report and Systematic Review for the US Preventive Services Task Force.	LeBlanc, Erin S; ; Patnode, Carrie D; Webber, Elizabeth M; Redmond, Nadia; Rushkin, Megan; O'Connor, Elizabeth A	<ovid:b>Importance</ovid:b>: Overweight and obesity have been associated with adverse health effects., <ovid:b>Objective</ovid:b>: To systematically review evidence on benefits and harms of behavioral and pharmacotherapy weight loss and weight loss maintenance interventions in adults to inform the US Preventive Services Task Force., <ovid:b>Data Sources</ovid:b>: MEDLINE, PubMed Publisher-Supplie…	2018	/	JAMA	320	11	1172-1191		https://dx.doi.org/10.1001/jama.2018.7777	30326501	#341	LeBlanc 2018
Interventionist versus expectant care for severe pre-eclampsia between 24 and 34 weeks' gestation.	Churchill, David; ; Duley, Lelia; Thornton, Jim G; Moussa, Mahmoud; Ali, Hind Sm; Walker, Kate F	<ovid:b>BACKGROUND</ovid:b>: Severe pre-eclampsia can cause significant mortality and morbidity for both mother and child, particularly when it occurs remote from term, between 24 and 34 weeks' gestation. The only known cure for this disease is delivery. Some obstetricians advocate early delivery to ensure that the development of serious maternal complications, such as eclampsia (fits) and kidney…	2018	/	The Cochrane database of systematic reviews	10	100909747	CD003106		https://dx.doi.org/10.1002/14651858.CD003106.pub3	30289565	#342	Churchill 2018
Intramuscular versus intravenous prophylactic oxytocin for the third stage of labour.	Oladapo, Olufemi T; ; Okusanya, Babasola O; Abalos, Edgardo	<ovid:b>BACKGROUND</ovid:b>: There is general agreement that oxytocin given either through the intramuscular or intravenous route is effective in reducing postpartum blood loss. However, it is unclear whether the subtle differences between the mode of action of these routes have any effect on maternal and infant outcomes. This is an update of a review first published in 2012., <ovid:b>OBJECTIVES<…	2018	/	The Cochrane database of systematic reviews	9	100909747	CD009332		https://dx.doi.org/10.1002/14651858.CD009332.pub3	30246877	#343	Oladapo 2018
Mesh versus non-mesh for inguinal and femoral hernia repair.	Lockhart, Kathleen; ; Dunn, Douglas; Teo, Shawn; Ng, Jessica Y; Dhillon, Manvinder; Teo, Edward; van Driel, Mieke L	<ovid:b>BACKGROUND</ovid:b>: This is an update of a Cochrane Review first published in 2001.Hernias are protrusions of all or part of an organ through the body wall that normally contains it. Groin hernias include inguinal (96%) and femoral (4%) hernias, and are often symptomatic with discomfort. They are extremely common, with an estimated lifetime risk in men of 27%. Occasionally they may prese…	2018	/	The Cochrane database of systematic reviews	9	100909747	CD011517		https://dx.doi.org/10.1002/14651858.CD011517.pub2	30209805	#344	Lockhart 2018
[Experience in the global forum of bioethics in research. Challenges for the ethical review in Chile].	Salas, Sofia P;	The Global Forum on Bioethics in Research annually convenes a number of researchers, bioethicists and stakeholders with a shared interest in the ethics of conducting research in low and middle-income countries (LMIC). It provides a useful platform to discuss ethical issues that affect research practice in different scenarios, promoting ethically conducted research, global development for health r…	2018	/	Revista medica de Chile	146	5	653-659		https://dx.doi.org/10.4067/s0034-98872018000500653	30148929	#345	Salas 2018
Interventions for treating acute high altitude illness.	Simancas-Racines, Daniel; ; Arevalo-Rodriguez, Ingrid; Osorio, Dimelza; Franco, Juan Va; Xu, Yihan; Hidalgo, Ricardo	<ovid:b>BACKGROUND</ovid:b>: Acute high altitude illness is defined as a group of cerebral and pulmonary syndromes that can occur during travel to high altitudes. It is more common above 2500 metres, but can be seen at lower elevations, especially in susceptible people. Acute high altitude illness includes a wide spectrum of syndromes defined under the terms 'acute mountain sickness' (AMS), 'high…	2018	/	The Cochrane database of systematic reviews	6	100909747	CD009567		https://dx.doi.org/10.1002/14651858.CD009567.pub2	29959871	#346	Simancas-Racines 2018
Lamotrigine versus carbamazepine monotherapy for epilepsy: an individual participant data review.	Nevitt, Sarah J; ; Tudur Smith, Catrin; Weston, Jennifer; Marson, Anthony G	<ovid:b>BACKGROUND</ovid:b>: This is an updated version of the original Cochrane Review published in Issue 11, 2006 of the Cochrane Database of Systematic Reviews.Epilepsy is a common neurological condition in which abnormal electrical discharges from the brain cause recurrent unprovoked seizures. It is believed that with effective drug treatment up to 70% of individuals with active epilepsy have…	2018	/	The Cochrane database of systematic reviews	6	100909747	CD001031		https://dx.doi.org/10.1002/14651858.CD001031.pub4	29952431	#347	Nevitt 2018
Adaptation Design Tool for Climate-Smart Management of Coral Reefs and Other Natural Resources.	West, Jordan M; ; Courtney, Catherine A; Hamilton, Anna T; Parker, Britt A; Gibbs, David A; Bradley, Patricia; Julius, Susan H	Scientists and managers of natural resources have recognized an urgent need for improved methods and tools to enable effective adaptation of management measures in the face of climate change. This paper presents an Adaptation Design Tool that uses a structured approach to break down an otherwise overwhelming and complex process into tractable steps. The tool contains worksheets that guide users t…	2018	/	Environmental management	62	4	644-664		https://dx.doi.org/10.1007/s00267-018-1065-y	29934650	#348	West 2018
Transplacental versus direct fetal corticosteroid treatment for accelerating fetal lung maturation where there is a risk of preterm birth.	Utama, Debby P; ; Crowther, Caroline A	<ovid:b>BACKGROUND</ovid:b>: Despite major advances in medical technology, the incidence of preterm birth remains high. The use of antenatal corticosteroid administered transplacentally, by intramuscular injection to women at risk of preterm birth, has reduced the incidence of respiratory distress syndrome and increased the survival rates of preterm infants. However, this intervention also comes …	2018	/	The Cochrane database of systematic reviews	6	100909747	CD008981		https://dx.doi.org/10.1002/14651858.CD008981.pub3	29900526	#349	Utama 2018
SPIRIT advance care planning intervention in early stage dementias: An NIH stage I behavioral intervention development trial.	Song, Mi-Kyung; ; Ward, Sandra E; Hepburn, Kenneth; Paul, Sudeshna; Shah, Raj C; Morhardt, Darby J	People in the early stages of Alzheimer's disease and related dementias (ADRD) are encouraged to engage in advance care planning (ACP) while they are still competent to appoint a surrogate decision maker and meaningfully participate in ACP discussions with the surrogate. In this NIH Stage I behavioral intervention development trial, we will adapt and test an efficacious ACP intervention, SPIRIT (…	2018	/	Contemporary clinical trials	71	101242342	55-62		https://dx.doi.org/10.1016/j.cct.2018.06.005	29870867	#350	Song 2018
Interventions for preventing upper gastrointestinal bleeding in people admitted to intensive care units.	Toews, Ingrid; ; George, Aneesh Thomas; Peter, John V; Kirubakaran, Richard; Fontes, Luis Eduardo S; Ezekiel, Jabez Paul Barnabas; Meerpohl, Joerg J	<ovid:b>BACKGROUND</ovid:b>: Upper gastrointestinal (GI) bleeding due to stress ulcers contributes to increased morbidity and mortality in people admitted to intensive care units (ICUs). Stress ulceration refers to GI mucosal injury related to the stress of being critically ill. ICU patients with major bleeding as a result of stress ulceration might have mortality rates approaching 48.5% to 65%. …	2018	/	The Cochrane database of systematic reviews	6	100909747	CD008687		https://dx.doi.org/10.1002/14651858.CD008687.pub2	29862492	#351	Toews 2018
Efficacy and Safety of Induction Therapy in Kidney Transplantation: A Network Meta-Analysis.	Hwang, S D; ; Lee, J H; Lee, S W; Park, K-M; Kim, J K; Kim, M-J; Song, J H	<ovid:b>BACKGROUND</ovid:b>: Rejection and infection can occur after kidney transplantation and are important factors in preserving graft kidney function. The use of immunosuppressant agents in transplantation is therefore important, and the question of which induction therapy should be used as an immunosuppressant is controversial., <ovid:b>OBJECTIVE</ovid:b>: The goal of this study was to asses…	2018	/	Transplantation proceedings	50	4	987-992		https://dx.doi.org/10.1016/j.transproceed.2018.01.022	29731098	#352	Hwang 2018
Advancing Drug Safety Through Prospective Pharmacovigilance.	Pitts, Peter J; ; Le Louet, Herve	Much has changed in a relatively short period of time. There is a raging debate over the level of evidence expected to first introduce a treatment to patients based on smaller, more adaptive data sets. Some argue for less data followed by postapproval follow-up, others for more adaptive clinical trial designs and end-point modification driven by patient-focused drug development and use of real-wo…	2018	/	Therapeutic innovation & regulatory science	52	4	400-402		https://dx.doi.org/10.1177/2168479018766887	29714580	#353	Pitts 2018
Challenges in conducting a community-based influenza vaccine trial in a rural community in northern India.	Kumar, Rakesh; ; Amarchand, Ritvik; Narayan, Venkatesh Vinayak; Saha, Siddhartha; Lafond, Kathryn E; Kapoor, Suresh K; Dar, Lalit; Jain, Seema; Krishnan, Anand	Evidence on influenza vaccine effectiveness from low and middle countries (LMICs) is limited due to limited institutional capacities; lack of adequate resources; and lack of interest by ministries of health for influenza vaccine introduction. There are concerns that the highest ethical standards will be compromised during trials in LMICs leading to mistrust of clinical trials. These factors pose …	2018	/	Human vaccines & immunotherapeutics	14	8	1909-1913		https://dx.doi.org/10.1080/21645515.2018.1460182	29617177	#354	Kumar 2018
Adherence intervention for HIV-infected persons who use drugs: adaptation, open trial, and pilot randomized hybrid type 1 trial protocol.	Claborn, Kasey; ; Becker, Sara; Operario, Don; Safren, Steve; Rich, Josiah D; Ramsey, Susan	<ovid:b>BACKGROUND</ovid:b>: HIV-infected people who use drugs (PWUD) exhibit the highest rates of non-adherence to antiretroviral therapy (ART) among people living with HIV. This contributes to poor treatment outcomes, increased morbidity and mortality, and HIV transmission. However, current interventions fail to address the unique barriers to adherence faced by this population. Life Steps is a …	2018	/	Addiction science & clinical practice	13	1	12		https://dx.doi.org/10.1186/s13722-018-0113-5	29606129	#355	Claborn 2018
Breast surgery for metastatic breast cancer.	Tosello, Giuliano; ; Torloni, Maria Regina; Mota, Bruna S; Neeman, Teresa; Riera, Rachel	<ovid:b>BACKGROUND</ovid:b>: Metastatic breast cancer is not a curable disease, but women with metastatic disease are living longer. Surgery to remove the primary tumour is associated with an increased survival in other types of metastatic cancer. Breast surgery is not standard treatment for metastatic disease, however several recent retrospective studies have suggested that breast surgery could …	2018	/	The Cochrane database of systematic reviews	3	100909747	CD011276		https://dx.doi.org/10.1002/14651858.CD011276.pub2	29542106	#356	Tosello 2018
Interventions for paracetamol (acetaminophen) overdose.	Chiew, Angela L; ; Gluud, Christian; Brok, Jesper; Buckley, Nick A	<ovid:b>BACKGROUND</ovid:b>: Paracetamol (acetaminophen) is the most widely used non-prescription analgesic in the world. Paracetamol is commonly taken in overdose either deliberately or unintentionally. In high-income countries, paracetamol toxicity is a common cause of acute liver injury. There are various interventions to treat paracetamol poisoning, depending on the clinical status of the per…	2018	/	The Cochrane database of systematic reviews	2	100909747	CD003328		https://dx.doi.org/10.1002/14651858.CD003328.pub3	29473717	#357	Chiew 2018
Pulmonary artery perfusion versus no perfusion during cardiopulmonary bypass for open heart surgery in adults.	Buggeskov, Katrine B; ; Gronlykke, Lars; Risom, Emilie C; Wei, Mao Ling; Wetterslev, Jorn	<ovid:b>BACKGROUND</ovid:b>: Available evidence has been inconclusive on whether pulmonary artery perfusion during cardiopulmonary bypass (CPB) is associated with decreased or increased mortality, pulmonary events, and serious adverse events (SAEs) after open heart surgery. To our knowledge, no previous systematic reviews have included meta-analyses of these interventions., <ovid:b>OBJECTIVES</ov…	2018	/	The Cochrane database of systematic reviews	2	100909747	CD011098		https://dx.doi.org/10.1002/14651858.CD011098.pub2	29419895	#358	Buggeskov 2018
Study protocol for a randomised, controlled platform trial estimating the effect of autobiographical Memory Flexibility training (MemFlex) on relapse of recurrent major depressive disorder.	Hitchcock, Caitlin; ; Gormley, Siobhan; O'Leary, Cliodhna; Rodrigues, Evangeline; Wright, Isobel; Griffiths, Kirsty; Gillard, Julia; Watson, Peter; Hammond, Emily; Werner-Seidler, Aliza; Dalgleish, Tim	<ovid:b>INTRODUCTION</ovid:b>: Major depressive disorder (MDD) is a chronic condition. Although current treatment approaches are effective in reducing acute depressive symptoms, rates of relapse are high. Chronic and inflexible retrieval of autobiographical memories, and in particular a bias towards negative and overgeneral memories, is a reliable predictor of relapse. This randomised controlled …	2018	/	BMJ open	8	1	e018194		https://dx.doi.org/10.1136/bmjopen-2017-018194	29382674	#359	Hitchcock 2018
Comparison of hernia registries: the CORE project.	Kyle-Leinhase, I; ; Kockerling, F; Jorgensen, L N; Montgomery, A; Gillion, J F; Rodriguez, J A P; Hope, W; Muysoms, F	<ovid:b>INTRODUCTION</ovid:b>: The aim of the international CORE project was to explore the databases of the existing hernia registries and compare them in content and outcome variables., <ovid:b>METHODS</ovid:b>: The CORE project was initiated with representatives from all established hernia registries (Danish Hernia Database, Swedish Hernia Registry, Herniamed, EuraHS, Club Hernie, EVEREG, AHSQ…	2018	/	Hernia : the journal of hernias and abdominal wall surgery	22	4	561-575		https://dx.doi.org/10.1007/s10029-017-1724-6	29307057	#360	Kyle-Leinhase 2018
Mixture-based gatekeeping procedures in adaptive clinical trials.	Kordzakhia, George; ; Dmitrienko, Alex; Ishida, Eiji	Clinical trials with data-driven decision rules often pursue multiple clinical objectives such as the evaluation of several endpoints or several doses of an experimental treatment. These complex analysis strategies give rise to "multivariate" multiplicity problems with several components or sources of multiplicity. A general framework for defining gatekeeping procedures in clinical trials with ad…	2018	/	Journal of biopharmaceutical statistics	28	1	129-145		https://dx.doi.org/10.1080/10543406.2017.1399901	29283310	#361	Kordzakhia 2018
Inadequate safety reporting in pre-eclampsia trials: a systematic evaluation.	Duffy, Jmn; ; Hirsch, M; Pealing, L; Showell, M; Khan, K S; Ziebland, S; McManus, R J	<ovid:b>BACKGROUND</ovid:b>: Randomised trials and their syntheses in meta-analyses offer a unique opportunity to assess the frequency and severity of adverse reactions., <ovid:b>OBJECTIVE</ovid:b>: To assess safety reporting in pre-eclampsia trials., <ovid:b>SEARCH STRATEGY</ovid:b>: Systematic search using bibliographic databases, including Cochrane Central Register of Controlled Trials, Embase…	2018	/	BJOG : an international journal of obstetrics and gynaecology	125	7	795-803		https://dx.doi.org/10.1111/1471-0528.14969	29030992	#362	Duffy 2018
An eHealth information technology platform to help the treatment of mental disorders.	Quesada-Arencibia, Alexis; ; Perez-Brito, Enrique; Garcia-Rodriguez, Carmelo R; Perez-Brito, Ana	For this project, we have used new technologies to create a new channel of communication between doctors and patients in the treatment of mental disorders. We have created a web application using an adaptable design accessible from any mobile device, which allows doctors to adapt their patients' therapy to real-time knowledge of their current condition. In turn, patients can express their mood st…	2018	/	Health informatics journal	24	4	337-355		https://dx.doi.org/10.1177/1460458216669555	27694617	#363	Quesada-Arencibia 2018
The Ebola clinical trials: a precedent for research ethics in disasters.	Calain, Philippe;	The West African Ebola epidemic has set in motion a collective endeavour to conduct accelerated clinical trials, testing unproven but potentially lifesaving interventions in the course of a major public health crisis. This unprecedented effort was supported by the recommendations of an ad hoc ethics panel convened in August 2014 by the WHO. By considering why and on what conditions the exceptiona…	2018	/	Journal of medical ethics	44	1	08-Mar		https://dx.doi.org/10.1136/medethics-2016-103474	27573153	#364	Calain 2018
Heated, humidified air for the common cold.	Singh, Meenu; ; Singh, Manvi; Jaiswal, Nishant; Chauhan, Anil	<ovid:b>BACKGROUND</ovid:b>: Heated, humidified air has long been used by people with the common cold. The theoretical basis is that steam may help congested mucus drain better and that heat may destroy the cold virus as it does in vitro. This is an update of a review last published in 2013., <ovid:b>OBJECTIVES</ovid:b>: To assess the effects of inhaling heated water vapour (steam) in the treatme…	2017	/	The Cochrane database of systematic reviews	8	100909747	CD001728		https://dx.doi.org/10.1002/14651858.CD001728.pub6	28849871	#365	Singh 2017
Direct-acting antivirals for chronic hepatitis C.	Jakobsen, Janus C; ; Nielsen, Emil Eik; Feinberg, Joshua; Katakam, Kiran Kumar; Fobian, Kristina; Hauser, Goran; Poropat, Goran; Djurisic, Snezana; Weiss, Karl Heinz; Bjelakovic, Milica; Bjelakovic, Goran; Klingenberg, Sarah Louise; Liu, Jian Ping; Nikolova, Dimitrinka; Koretz, Ronald L; Gluud, Christian	<ovid:b>BACKGROUND</ovid:b>: Millions of people worldwide suffer from hepatitis C, which can lead to severe liver disease, liver cancer, and death. Direct-acting antivirals (DAAs) are relatively new and expensive interventions for chronic hepatitis C, and preliminary results suggest that DAAs may eradicate hepatitis C virus (HCV) from the blood (sustained virological response). However, it is sti…	2017	/	The Cochrane database of systematic reviews	6	100909747	CD012143		https://dx.doi.org/10.1002/14651858.CD012143.pub2	28585310	#366	Jakobsen 2017
Nutrition support in hospitalised adults at nutritional risk.	Feinberg, Joshua; ; Nielsen, Emil Eik; Korang, Steven Kwasi; Halberg Engell, Kirstine; Nielsen, Marie Skott; Zhang, Kang; Didriksen, Maria; Lund, Lisbeth; Lindahl, Niklas; Hallum, Sara; Liang, Ning; Xiong, Wenjing; Yang, Xuemei; Brunsgaard, Pernille; Garioud, Alexandre; Safi, Sanam; Lindschou, Jane; Kondrup, Jens; Gluud, Christian; Jakobsen, Janus C	<ovid:b>BACKGROUND</ovid:b>: The prevalence of disease-related malnutrition in Western European hospitals is estimated to be about 30%. There is no consensus whether poor nutritional status causes poorer clinical outcome or if it is merely associated with it. The intention with all forms of nutrition support is to increase uptake of essential nutrients and improve clinical outcome. Previous revie…	2017	/	The Cochrane database of systematic reviews	5	100909747	CD011598		https://dx.doi.org/10.1002/14651858.CD011598.pub2	28524930	#367	Feinberg 2017
Antibiotic prophylaxis for episiotomy repair following vaginal birth.	Bonet, Mercedes; ; Ota, Erika; Chibueze, Chioma E; Oladapo, Olufemi T	<ovid:b>BACKGROUND</ovid:b>: Bacterial infections occurring during labour, childbirth, and the puerperium may be associated with considerable maternal and perinatal morbidity and mortality. Antibiotic prophylaxis might reduce wound infection incidence after an episiotomy, particularly in situations associated with a higher risk of postpartum perineal infection, such as midline episiotomy, extensi…	2017	/	The Cochrane database of systematic reviews	11	100909747	CD012136		https://dx.doi.org/10.1002/14651858.CD012136.pub2	29096053	#368	Bonet 2017
Lifestyle interventions for the treatment of women with gestational diabetes.	Brown, Julie; ; Alwan, Nisreen A; West, Jane; Brown, Stephen; McKinlay, Christopher Jd; Farrar, Diane; Crowther, Caroline A	<ovid:b>BACKGROUND</ovid:b>: Gestational diabetes (GDM) is glucose intolerance, first recognised in pregnancy and usually resolving after birth. GDM is associated with both short- and long-term adverse effects for the mother and her infant. Lifestyle interventions are the primary therapeutic strategy for many women with GDM., <ovid:b>OBJECTIVES</ovid:b>: To evaluate the effects of combined lifest…	2017	/	The Cochrane database of systematic reviews	5	100909747	CD011970		https://dx.doi.org/10.1002/14651858.CD011970.pub2	28472859	#369	Brown 2017
Iodine supplementation for women during the preconception, pregnancy and postpartum period.	Harding, Kimberly B; ; Pena-Rosas, Juan Pablo; Webster, Angela C; Yap, Constance My; Payne, Brian A; Ota, Erika; De-Regil, Luz Maria	<ovid:b>BACKGROUND</ovid:b>: Iodine is an essential nutrient required for the biosynthesis of thyroid hormones, which are responsible for regulating growth, development and metabolism. Iodine requirements increase substantially during pregnancy and breastfeeding. If requirements are not met during these periods, the production of thyroid hormones may decrease and be inadequate for maternal, fetal…	2017	/	The Cochrane database of systematic reviews	3	100909747	CD011761		https://dx.doi.org/10.1002/14651858.CD011761.pub2	28260263	#370	Harding 2017
Direct-acting antivirals for chronic hepatitis C.	Jakobsen, Janus C; ; Nielsen, Emil Eik; Feinberg, Joshua; Katakam, Kiran Kumar; Fobian, Kristina; Hauser, Goran; Poropat, Goran; Djurisic, Snezana; Weiss, Karl Heinz; Bjelakovic, Milica; Bjelakovic, Goran; Klingenberg, Sarah Louise; Liu, Jian Ping; Nikolova, Dimitrinka; Koretz, Ronald L; Gluud, Christian	<ovid:b>BACKGROUND</ovid:b>: Millions of people worldwide suffer from hepatitis C, which can lead to severe liver disease, liver cancer, and death. Direct-acting antivirals (DAAs), e.g. sofosbuvir, are relatively new and expensive interventions for chronic hepatitis C, and preliminary results suggest that DAAs may eradicate hepatitis C virus (HCV) from the blood (sustained virological response). …	2017	/	The Cochrane database of systematic reviews	9	100909747	CD012143		https://dx.doi.org/10.1002/14651858.CD012143.pub3	28922704	#371	Jakobsen 2017
Management of people with intermediate-stage hepatocellular carcinoma: an attempted network meta-analysis.	Roccarina, Davide; ; Majumdar, Avik; Thorburn, Douglas; Davidson, Brian R; Tsochatzis, Emmanuel; Gurusamy, Kurinchi Selvan	<ovid:b>BACKGROUND</ovid:b>: There is significant uncertainty in the treatment of intermediate-stage hepatocellular carcinoma which is defined by the Barcelona Clinic Liver Cancer (BCLC) as hepatocellular carcinoma stage B with large, multi-nodular, Child-Pugh status A to B, performance status 0 to 2, and without vascular occlusion or extrahepatic disease., <ovid:b>OBJECTIVES</ovid:b>: To assess …	2017	/	The Cochrane database of systematic reviews	3	100909747	CD011649		https://dx.doi.org/10.1002/14651858.CD011649.pub2	28281295	#372	Roccarina 2017
Interventions to improve access to cataract surgical services and their impact on equity in low- and middle-income countries.	Ramke, Jacqueline; ; Petkovic, Jennifer; Welch, Vivian; Blignault, Ilse; Gilbert, Clare; Blanchet, Karl; Christensen, Robin; Zwi, Anthony B; Tugwell, Peter	<ovid:b>BACKGROUND</ovid:b>: Cataract is the leading cause of blindness in low- and middle-income countries (LMICs), and the prevalence is inequitably distributed between and within countries. Interventions have been undertaken to improve cataract surgical services, however, the effectiveness of these interventions on promoting equity is not known., <ovid:b>OBJECTIVES</ovid:b>: To assess the effe…	2017	/	The Cochrane database of systematic reviews	11	100909747	CD011307		https://dx.doi.org/10.1002/14651858.CD011307.pub2	29119547	#373	Ramke 2017
Pharmacological interventions for primary biliary cholangitis: an attempted network meta-analysis.	Saffioti, Francesca; ; Gurusamy, Kurinchi Selvan; Eusebi, Leonardo Henry; Tsochatzis, Emmanuel; Davidson, Brian R; Thorburn, Douglas	<ovid:b>BACKGROUND</ovid:b>: Primary biliary cholangitis (previously primary biliary cirrhosis) is a chronic liver disease caused by the destruction of small intra-hepatic bile ducts resulting in stasis of bile (cholestasis), liver fibrosis, and liver cirrhosis. The optimal pharmacological treatment of primary biliary cholangitis remains uncertain., <ovid:b>OBJECTIVES</ovid:b>: To assess the comp…	2017	/	The Cochrane database of systematic reviews	3	100909747	CD011648		https://dx.doi.org/10.1002/14651858.CD011648.pub2	28350426	#374	Saffioti 2017
Oxcarbazepine for neuropathic pain.	Zhou, Muke; ; Chen, Ning; He, Li; Yang, Mi; Zhu, Cairong; Wu, Fengbo	<ovid:b>BACKGROUND</ovid:b>: Several anticonvulsant drugs are used in the management of neuropathic pain. Oxcarbazepine is an anticonvulsant drug closely related to carbamazepine. Oxcarbazepine has been reported to be efficacious in the treatment of neuropathic pain, but evidence from randomised controlled trials (RCTs) is conflicting. Oxcarbazepine is reportedly better tolerated than carbamazepi…	2017	/	The Cochrane database of systematic reviews	12	100909747	CD007963		https://dx.doi.org/10.1002/14651858.CD007963.pub3	29199767	#375	Zhou 2017
Gases for establishing pneumoperitoneum during laparoscopic abdominal surgery.	Yu, Tianwu; ; Cheng, Yao; Wang, Xiaomei; Tu, Bing; Cheng, Nansheng; Gong, Jianping; Bai, Lian	<ovid:b>BACKGROUND</ovid:b>: This is an update of the review published in 2013.Laparoscopic surgery is now widely performed to treat various abdominal diseases. Currently, carbon dioxide is the most frequently used gas for insufflation of the abdominal cavity (pneumoperitoneum). Although carbon dioxide meets most of the requirements for pneumoperitoneum, the absorption of carbon dioxide may be as…	2017	/	The Cochrane database of systematic reviews	6	100909747	CD009569		https://dx.doi.org/10.1002/14651858.CD009569.pub3	28635028	#376	Yu 2017
Early versus delayed appendicectomy for appendiceal phlegmon or abscess.	Cheng, Yao; ; Xiong, Xianze; Lu, Jiong; Wu, Sijia; Zhou, Rongxing; Cheng, Nansheng	<ovid:b>BACKGROUND</ovid:b>: Appendiceal phlegmon and abscess account for 2% to 10% of acute appendicitis. People with appendiceal phlegmon or abscess usually need an appendicectomy to relieve their symptoms and avoid complications. The timing of appendicectomy for appendiceal phlegmon or abscess is controversial., <ovid:b>OBJECTIVES</ovid:b>: To assess the effects of early versus delayed appendi…	2017	/	The Cochrane database of systematic reviews	6	100909747	CD011670		https://dx.doi.org/10.1002/14651858.CD011670.pub2	28574593	#377	Cheng 2017
Remote ischaemic preconditioning for coronary artery bypass grafting (with or without valve surgery).	Benstoem, Carina; ; Stoppe, Christian; Liakopoulos, Oliver J; Ney, Julia; Hasenclever, Dirk; Meybohm, Patrick; Goetzenich, Andreas	<ovid:b>BACKGROUND</ovid:b>: Despite substantial improvements in myocardial preservation strategies, coronary artery bypass grafting (CABG) is still associated with severe complications. It has been reported that remote ischaemic preconditioning (RIPC) reduces reperfusion injury in people undergoing cardiac surgery and improves clinical outcome. However, there is a lack of synthesised information…	2017	/	The Cochrane database of systematic reviews	5	100909747	CD011719		https://dx.doi.org/10.1002/14651858.CD011719.pub3	28475274	#378	Benstoem 2017
Deferasirox for managing iron overload in people with thalassaemia.	Bollig, Claudia; ; Schell, Lisa K; Rucker, Gerta; Allert, Roman; Motschall, Edith; Niemeyer, Charlotte M; Bassler, Dirk; Meerpohl, Joerg J	<ovid:b>BACKGROUND</ovid:b>: Thalassaemia is a hereditary anaemia due to ineffective erythropoiesis. In particular, people with thalassaemia major develop secondary iron overload resulting from regular red blood cell transfusions. Iron chelation therapy is needed to prevent long-term complications. Both deferoxamine and deferiprone are effective; however, a review of the effectiveness and safety …	2017	/	The Cochrane database of systematic reviews	8	100909747	CD007476		https://dx.doi.org/10.1002/14651858.CD007476.pub3	28809446	#379	Bollig 2017
Deprescribing versus continuation of chronic proton pump inhibitor use in adults.	Boghossian, Taline A; ; Rashid, Farah Joy; Thompson, Wade; Welch, Vivian; Moayyedi, Paul; Rojas-Fernandez, Carlos; Pottie, Kevin; Farrell, Barbara	<ovid:b>BACKGROUND</ovid:b>: Proton pump inhibitors (PPIs) are a class of medications that reduce acid secretion and are used for treating many conditions such as gastroesophageal reflux disease (GERD), dyspepsia, reflux esophagitis, peptic ulcer disease, and hypersecretory conditions (e.g. Zollinger-Ellison syndrome), and as part of the eradication therapy for Helicobacter pylori bacteria. Howev…	2017	/	The Cochrane database of systematic reviews	3	100909747	CD011969		https://dx.doi.org/10.1002/14651858.CD011969.pub2	28301676	#380	Boghossian 2017
One-incision versus two-incision techniques for arthroscopically assisted anterior cruciate ligament reconstruction in adults.	Rezende, Fernando C; ; Moraes, Vinicius Y; Franciozi, Carlos Es; Debieux, Pedro; Luzo, Marcus V; Belloti, Joao Carlos	<ovid:b>BACKGROUND</ovid:b>: Anterior cruciate ligament (ACL) tears are serious knee injuries that are frequently treated surgically in the form of arthroscopically assisted reconstruction with grafts from the patella or hamstrings tendons. We reviewed the evidence for the choice of arthroscopically assisted ACL reconstruction technique in terms of whether it should involve one incision (femoral …	2017	/	The Cochrane database of systematic reviews	12	100909747	CD010875		https://dx.doi.org/10.1002/14651858.CD010875.pub2	29243827	#381	Rezende 2017
Stroke Prevention Rehabilitation Intervention Trial of Exercise (SPRITE) - a randomised feasibility study.	Heron, Neil; ; Kee, Frank; Mant, Jonathan; Reilly, Philip M; Cupples, Margaret; Tully, Mark; Donnelly, Michael	<ovid:b>BACKGROUND</ovid:b>: The value of cardiac rehabilitation (CR) after a transient ischaemic attack (TIA) or minor stroke is untested despite these conditions sharing similar pathology and risk factors to coronary heart disease. We aimed to evaluate the feasibility of conducting a trial of an adapted home-based CR programme, 'The Healthy Brain Rehabilitation Manual', for patients following a…	2017	/	BMC cardiovascular disorders	17	1	290		https://dx.doi.org/10.1186/s12872-017-0717-9	29233087	#382	Heron 2017
Ethical Issues in the Development of Readiness Cohorts in Alzheimer's Disease Research.	Milne, R; ; Bunnik, E; Tromp, K; Bemelmans, S; Badger, S; Gove, D; Maman, M; Schermer, M; Truyen, L; Brayne, C; Richard, E	There is growing interest in the development of novel approaches to secondary prevention trials in Alzheimer's disease to facilitate screening and recruitment of research participants and to reduce the time and costs associated with clinical trials. Several international research collaborations are setting up research infrastructures that link existing research cohorts, studies or patient registr…	2017	/	The journal of prevention of Alzheimer's disease	4	2	125-131		https://dx.doi.org/10.14283/jpad.2017.5	29186282	#383	Milne 2017
Epidural therapy for the treatment of severe pre-eclampsia in non labouring women.	Ray, Amita; ; Ray, Sujoy	<ovid:b>BACKGROUND</ovid:b>: Pre-eclampsia is a pregnancy-specific multi-organ disorder, which is characterised by hypertension and multisystem organ involvement and which has significant maternal and fetal morbidity and mortality. Failure of the placental vascular remodelling and reduced uteroplacental flow form the etiopathological basis of pre-eclampsia. There are several established therapies…	2017	/	The Cochrane database of systematic reviews	11	100909747	CD009540		https://dx.doi.org/10.1002/14651858.CD009540.pub2	29181841	#384	Ray 2017
[Systematic review of safeness and therapeutic efficacy of cannabis in patients with multiple sclerosis, neuropathic pain, and in oncological patients treated with chemotherapy].	Amato, Laura; ; Minozzi, Silvia; Mitrova, Zuzana; Parmelli, Elena; Saulle, Rosella; Cruciani, Fabio; Vecchi, Simona; Davoli, Marina	<ovid:b>BACKGROUND</ovid:b>: medical cannabis refers to the use of cannabis or cannabinoids as medical therapy to treat disease or alleviate symptoms. In the United States, 23 states and Washington DC (May 2015) have introduced laws to permit the medical use of cannabis. Within the European Union, medicinal cannabis laws and praxis vary wildly between Countries., <ovid:b>OBJECTIVES</ovid:b>: to p…	2017	/	Epidemiologia e prevenzione	41	06-May	279-293		https://dx.doi.org/10.19191/EP17.5-6.AD01.069	29119763	#385	Amato 2017
Prenatal administration of progestogens for preventing spontaneous preterm birth in women with a multiple pregnancy.	Dodd, Jodie M; ; Grivell, Rosalie M; OBrien, Cecelia M; Dowswell, Therese; Deussen, Andrea R	<ovid:b>BACKGROUND</ovid:b>: Multiple pregnancy is a strong risk factor for preterm birth, and more than 50% of women with a twin pregnancy will give birth prior to 37 weeks' gestation. Infants born preterm are recognised to be at increased risk of many adverse health outcomes, contributing to more than half of overall perinatal mortality. Progesterone is produced naturally in the body and has a …	2017	/	The Cochrane database of systematic reviews	10	100909747	CD012024		https://dx.doi.org/10.1002/14651858.CD012024.pub2	29086920	#386	Dodd 2017
The Range and Scientific Value of Randomized Trials.	Lange, Stefan; ; Sauerland, Stefan; Lauterberg, Jorg; Windeler, Jurgen	<ovid:b>BACKGROUND</ovid:b>: The randomized, controlled trial (RCT) is the gold standard of scientific evidence for the attribution of clinical effects (benefits and harms) to medical interventions. Many different designs for RCTs have been developed in order to counter legitimate critical objections and to better adapt the trials to the continually changing challenges that face clinical research…	2017	/	Deutsches Arzteblatt international	114	38	635-640		https://dx.doi.org/10.3238/arztebl.2017.0635	29017690	#387	Lange 2017
Home-based multidimensional survivorship programmes for breast cancer survivors.	Cheng, Karis Kin Fong; ; Lim, Yee Ting Ethel; Koh, Zhi Min; Tam, Wilson Wai San	<ovid:b>BACKGROUND</ovid:b>: The prognosis and survival rate of women with breast cancer have significantly improved worldwide. Effective home-based multidimensional programmes for breast cancer survivors have gained an ever greater emphasis in survivorship care to maximise women's quality of life for their successful transition to rehabilitation and normal life. It is important to summarise the …	2017	/	The Cochrane database of systematic reviews	8	100909747	CD011152		https://dx.doi.org/10.1002/14651858.CD011152.pub2	28836379	#388	Cheng 2017
Changing the default for tobacco-cessation treatment in an inpatient setting: study protocol of a randomized controlled trial.	Faseru, Babalola; ; Ellerbeck, Edward F; Catley, Delwyn; Gajewski, Byron J; Scheuermann, Taneisha S; Shireman, Theresa I; Mussulman, Laura M; Nazir, Niaman; Bush, Terry; Richter, Kimber P	<ovid:b>BACKGROUND</ovid:b>: Most health care providers do not treat tobacco dependence routinely. This may in part be due to the treatment "default." Current treatment guidelines recommend that providers (1) ask patients if they are willing to quit and (2) provide cessation-focused medications and counseling only to smokers who state that they are willing to quit. The default is that patients ha…	2017	/	Trials	18	1	379		https://dx.doi.org/10.1186/s13063-017-2119-9	28806908	#389	Faseru 2017
Ethical issues in Alzheimer's disease research involving human subjects.	Davis, Dena S;	As we aggressively pursue research to cure and prevent Alzheimer's disease, we encounter important ethical challenges. None of these challenges, if handled thoughtfully, would pose insurmountable barriers to research. But if they are ignored, they could slow the research process, alienate potential study subjects and do damage to research recruits and others. These challenges are (1) the necessit…	2017	/	Journal of medical ethics	43	12	852-856		https://dx.doi.org/10.1136/medethics-2016-103392	28798225	#390	Davis 2017
Interventions for treating intrahepatic cholestasis in people with sickle cell disease.	Marti-Carvajal, Arturo J; ; Marti-Amarista, Cristina Elena	<ovid:b>BACKGROUND</ovid:b>: Sickle cell disease is the most common hemoglobinopathy occurring worldwide and sickle cell intrahepatic cholestasis is a complication long recognized in this population. Cholestatic liver diseases are characterized by impaired formation or excretion (or both) of bile from the liver. There is a need to assess the clinical benefits and harms of the interventions used t…	2017	/	The Cochrane database of systematic reviews	7	100909747	CD010985		https://dx.doi.org/10.1002/14651858.CD010985.pub3	28759700	#391	Marti-Carvajal 2017
Procarbazine, lomustine and vincristine for recurrent high-grade glioma.	Parasramka, Saurabh; ; Talari, Goutham; Rosenfeld, Myrna; Guo, Jing; Villano, John L	<ovid:b>BACKGROUND</ovid:b>: Recurrent high-grade glioma (HGG) carries an extremely poor prognosis. There is no current standard of care or guideline-based recommendations. Nitrosourea-based multidrug chemotherapy or PCV - procarbazine, lomustine (CCNU) and vincristine - is one of the treatment options at recurrence. There has been no meta-analysis which looks at the benefits and harms of PCV che…	2017	/	The Cochrane database of systematic reviews	7	100909747	CD011773		https://dx.doi.org/10.1002/14651858.CD011773.pub2	28744879	#392	Parasramka 2017
Tailored Communication Within Mobile Apps for Diabetes Self-Management: A Systematic Review.	Holmen, Heidi; ; Wahl, Astrid Klopstad; Cvancarova Smastuen, Milada; Ribu, Lis	<ovid:b>BACKGROUND</ovid:b>: The prevalence of diabetes is increasing and with the requirements for self-management and risk of late complications, it remains a challenge for the individual and society. Patients can benefit from support from health care personnel in their self-management, and the traditional communication between patients and health care personnel is changing. Smartphones and app…	2017	/	Journal of medical Internet research	19	6	e227		https://dx.doi.org/10.2196/jmir.7045	28645890	#393	Holmen 2017
Aerobic exercise training for adults with fibromyalgia.	Bidonde, Julia; ; Busch, Angela J; Schachter, Candice L; Overend, Tom J; Kim, Soo Y; Goes, Suelen M; Boden, Catherine; Foulds, Heather Ja	<ovid:b>BACKGROUND</ovid:b>: Exercise training is commonly recommended for individuals with fibromyalgia. This review is one of a series of reviews about exercise training for people with fibromyalgia that will replace the "Exercise for treating fibromyalgia syndrome" review first published in 2002., <ovid:b>OBJECTIVES</ovid:b>: * To evaluate the benefits and harms of aerobic exercise training fo…	2017	/	The Cochrane database of systematic reviews	6	100909747	CD012700		https://dx.doi.org/10.1002/14651858.CD012700	28636204	#394	Bidonde 2017
Antibiotics for acute bronchitis.	Smith, Susan M; ; Fahey, Tom; Smucny, John; Becker, Lorne A	<ovid:b>BACKGROUND</ovid:b>: The benefits and risks of antibiotics for acute bronchitis remain unclear despite it being one of the most common illnesses seen in primary care., <ovid:b>OBJECTIVES</ovid:b>: To assess the effects of antibiotics in improving outcomes and to assess adverse effects of antibiotic therapy for people with a clinical diagnosis of acute bronchitis., <ovid:b>SEARCH METHODS</…	2017	/	The Cochrane database of systematic reviews	6	100909747	CD000245		https://dx.doi.org/10.1002/14651858.CD000245.pub4	28626858	#395	Smith 2017
Enhancing acute myeloid leukemia therapy - monitoring response using residual disease testing as a guide to therapeutic decision-making.	Tomlinson, Benjamin; ; Lazarus, Hillard M	<ovid:b>INTRODUCTION</ovid:b>: Current standards for monitoring the response of acute myeloid leukemia (AML) are based on morphologic assessments of the bone marrow and recovery of peripheral blood counts. A growing experience is being developed to enhance the detection of small amounts of AML, or minimal residual disease (MRD). Areas covered: Available techniques include multi-color flow cytomet…	2017	/	Expert review of hematology	10	6	563-574		https://dx.doi.org/10.1080/17474086.2017.1326811	28475434	#396	Tomlinson 2017
Adaptive Value Normalization in the Prefrontal Cortex Is Reduced by Memory Load.	Holper, L; ; Van Brussel, L D; Schmidt, L; Schulthess, S; Burke, C J; Louie, K; Seifritz, E; Tobler, P N	Adaptation facilitates neural representation of a wide range of diverse inputs, including reward values. Adaptive value coding typically relies on contextual information either obtained from the environment or retrieved from and maintained in memory. However, it is unknown whether having to retrieve and maintain context information modulates the brain's capacity for value adaptation. To address t…	2017	/	eNeuro	4	2			https://dx.doi.org/10.1523/ENEURO.0365-17.2017	28462394	#397	Holper 2017
New approaches to trials in glomerulonephritis.	Craig, Jonathan C; ; Tong, Allison; Strippoli, Giovanni F M	Randomized controlled trials are required to reliably identify interventions to improve the outcomes for people with glomerulonephritis (GN). Unfortunately, although easier, observational studies are inherently unreliable even though the findings of both study designs agree most of the time. Currently there are ~790 trials in GN, but suboptimal design and reporting, together with small sample siz…	2017	/	Nephrology, dialysis, transplantation : official publication of the European Dialysis and Transplant Association - European Renal Association	32	suppl_1	i1-i6		https://dx.doi.org/10.1093/ndt/gfw364	28391345	#398	Craig 2017
The efficacy of sodium benzoate as an adjunctive treatment in early psychosis - CADENCE-BZ: study protocol for a randomized controlled trial.	Ryan, Alex; ; Baker, Andrea; Dark, Frances; Foley, Sharon; Gordon, Anne; Hatherill, Sean; Stathis, Stephen; Saha, Sukanta; Bruxner, George; Beckman, Martin; Richardson, Drew; Berk, Michael; Dean, Olivia; McGrath, John; Group, Cadence Working; Scott, James	<ovid:b>BACKGROUND</ovid:b>: Psychotic disorders affect up to 3% of the population and are often chronic and disabling. Innovation in the pharmacological treatment of psychosis has remained stagnant in recent decades. In order to improve outcomes for those with psychotic disorders, we present a protocol for the trial of a common food preservative, sodium benzoate, as an adjunctive treatment in ea…	2017	/	Trials	18	1	165		https://dx.doi.org/10.1186/s13063-017-1908-5	28388932	#399	Ryan 2017
Maintenance immunosuppression for adults undergoing liver transplantation: a network meta-analysis.	Rodriguez-Peralvarez, Manuel; ; Guerrero-Misas, Marta; Thorburn, Douglas; Davidson, Brian R; Tsochatzis, Emmanuel; Gurusamy, Kurinchi Selvan	<ovid:b>BACKGROUND</ovid:b>: As part of liver transplantation, immunosuppression (suppressing the host immunity) is given to prevent graft rejections resulting from the immune response of the body against transplanted organ or tissues from a different person whose tissue antigens are not compatible with those of the recipient. The optimal maintenance immunosuppressive regimen after liver transpla…	2017	/	The Cochrane database of systematic reviews	3	100909747	CD011639		https://dx.doi.org/10.1002/14651858.CD011639.pub2	28362060	#400	Rodriguez-Peralvarez 2017
Pharmacological interventions for non-alcohol related fatty liver disease (NAFLD): an attempted network meta-analysis.	Lombardi, Rosa; ; Onali, Simona; Thorburn, Douglas; Davidson, Brian R; Gurusamy, Kurinchi Selvan; Tsochatzis, Emmanuel	<ovid:b>BACKGROUND</ovid:b>: Non-alcohol related fatty liver disease (commonly called non-alcoholic fatty liver disease (NAFLD)) is liver steatosis in the absence of significant alcohol consumption, use of hepatotoxic medication, or other disorders affecting the liver such as hepatitis C virus infection, Wilson's disease, and starvation. NAFLD embraces the full spectrum of disease from pure steat…	2017	/	The Cochrane database of systematic reviews	3	100909747	CD011640		https://dx.doi.org/10.1002/14651858.CD011640.pub2	28358980	#401	Lombardi 2017
Pharmacological interventions for acute hepatitis B infection: an attempted network meta-analysis.	Mantzoukis, Konstantinos; ; Rodriguez-Peralvarez, Manuel; Buzzetti, Elena; Thorburn, Douglas; Davidson, Brian R; Tsochatzis, Emmanuel; Gurusamy, Kurinchi Selvan	<ovid:b>BACKGROUND</ovid:b>: Infection with hepatitis B virus (HBV) can be symptomatic or asymptomatic. Apart from chronic HBV infection, the complications related to acute HBV infection are severe acute viral hepatitis and fulminant hepatitis characterised by liver failure. The optimal pharmacological treatment of acute HBV infection remains controversial., <ovid:b>OBJECTIVES</ovid:b>: To assess…	2017	/	The Cochrane database of systematic reviews	3	100909747	CD011645		https://dx.doi.org/10.1002/14651858.CD011645.pub2	28321877	#402	Mantzoukis 2017
Pharmacological interventions for acute hepatitis C infection: an attempted network meta-analysis.	Kalafateli, Maria; ; Buzzetti, Elena; Thorburn, Douglas; Davidson, Brian R; Tsochatzis, Emmanuel; Gurusamy, Kurinchi Selvan	<ovid:b>BACKGROUND</ovid:b>: Hepatitis C virus (HCV) is a single-stranded RNA (ribonucleic acid) virus that has the potential to cause inflammation of the liver. The traditional definition of acute HCV infection is the first six months following infection with the virus. Another commonly used definition of acute HCV infection is the absence of HCV antibody and subsequent seroconversion (presence …	2017	/	The Cochrane database of systematic reviews	3	100909747	CD011644		https://dx.doi.org/10.1002/14651858.CD011644.pub2	28285495	#403	Kalafateli 2017
Interventions for hereditary haemochromatosis: an attempted network meta-analysis.	Buzzetti, Elena; ; Kalafateli, Maria; Thorburn, Douglas; Davidson, Brian R; Tsochatzis, Emmanuel; Gurusamy, Kurinchi Selvan	<ovid:b>BACKGROUND</ovid:b>: Hereditary haemochromatosis is a genetic disorder related to proteins involved in iron transport, resulting in iron load and deposition of iron in various tissues of the body. This iron overload leads to complications including liver cirrhosis (and related complications such as liver failure and hepatocellular carcinoma), cardiac failure, cardiac arrhythmias, impotenc…	2017	/	The Cochrane database of systematic reviews	3	100909747	CD011647		https://dx.doi.org/10.1002/14651858.CD011647.pub2	28273330	#404	Buzzetti 2017
Laser-assisted subepithelial keratectomy (LASEK) versus laser-assisted in-situ keratomileusis (LASIK) for correcting myopia.	Kuryan, Jocelyn; ; Cheema, Anjum; Chuck, Roy S	<ovid:b>BACKGROUND</ovid:b>: Near-sightedness, or myopia, is a condition in which light rays entering the eye along the visual axis focus in front of the retina, resulting in blurred vision. Myopia can be treated with spectacles, contact lenses, or refractive surgery. Options for refractive surgery include laser-assisted subepithelial keratectomy (LASEK) and laser-assisted in-situ keratomileusis …	2017	/	The Cochrane database of systematic reviews	2	100909747	CD011080		https://dx.doi.org/10.1002/14651858.CD011080.pub2	28197998	#405	Kuryan 2017
Hepatitis B immunoglobulin during pregnancy for prevention of mother-to-child transmission of hepatitis B virus.	Eke, Ahizechukwu C; ; Eleje, George U; Eke, Uzoamaka A; Xia, Yun; Liu, Jiao	<ovid:b>BACKGROUND</ovid:b>: Hepatitis is a viral infection of the liver. It is mainly transmitted between people through contact with infected blood, frequently from mother to baby in-utero. Hepatitis B poses significant risk to the fetus and up to 85% of infants infected by their mothers at birth develop chronic hepatitis B virus (HBV) infection. Hepatitis B immunoglobulin (HBIG) is a purified …	2017	/	The Cochrane database of systematic reviews	2	100909747	CD008545		https://dx.doi.org/10.1002/14651858.CD008545.pub2	28188612	#406	Eke 2017
Interventions for treating simple bone cysts in the long bones of children.	Zhao, Jia-Guo; ; Wang, Jia; Huang, Wan-Jie; Zhang, Peng; Ding, Ning; Shang, Jian	<ovid:b>BACKGROUND</ovid:b>: Simple bone cysts, also known as a unicameral bone cysts or solitary bone cysts, are the most common type of benign bone lesion in growing children. Cysts may lead to repeated pathological fracture (fracture that occurs in an area of bone weakened by a disease process). Occasionally, these fractures may result in symptomatic malunion. The main goals of treatment are t…	2017	/	The Cochrane database of systematic reviews	2	100909747	CD010847		https://dx.doi.org/10.1002/14651858.CD010847.pub3	28158933	#407	Zhao 2017
A conceptual model for the development process of confirmatory adaptive clinical trials within an emergency research network.	Mawocha, Samkeliso C; ; Fetters, Michael D; Legocki, Laurie J; Guetterman, Timothy C; Frederiksen, Shirley; Barsan, William G; Lewis, Roger J; Berry, Donald A; Meurer, William J	<ovid:b>BACKGROUND</ovid:b>: Adaptive clinical trials use accumulating data from enrolled subjects to alter trial conduct in pre-specified ways based on quantitative decision rules. In this research, we sought to characterize the perspectives of key stakeholders during the development process of confirmatory-phase adaptive clinical trials within an emergency clinical trials network and to build a…	2017	/	Clinical trials (London, England)	14	3	246-254		https://dx.doi.org/10.1177/1740774516688900	28135827	#408	Mawocha 2017
Axillary treatment for operable primary breast cancer.	Bromham, Nathan; ; Schmidt-Hansen, Mia; Astin, Margaret; Hasler, Elise; Reed, Malcolm W	<ovid:b>BACKGROUND</ovid:b>: Axillary surgery is an established part of the management of primary breast cancer. It provides staging information to guide adjuvant therapy and potentially local control of axillary disease. Several alternative approaches to axillary surgery are available, most of which aim to spare a proportion of women the morbidity of complete axillary dissection., <ovid:b>OBJECT…	2017	/	The Cochrane database of systematic reviews	1	100909747	CD004561		https://dx.doi.org/10.1002/14651858.CD004561.pub3	28052186	#409	Bromham 2017
Cardiotoxicity of aromatase inhibitors and tamoxifen in postmenopausal women with breast cancer: a systematic review and meta-analysis of randomized controlled trials.	Khosrow-Khavar, F; ; Filion, K B; Al-Qurashi, S; Torabi, N; Bouganim, N; Suissa, S; Azoulay, L	<ovid:b>Background</ovid:b>: Aromatase inhibitors (AIs) have been associated with cardiovascular disease in adjuvant randomized controlled trials (RCTs) comparing these drugs to tamoxifen. However, it is unclear whether this risk is real or due to cardioprotective effects of tamoxifen. To address this question, we conducted a systematic review and meta-analysis of all RCTs of AIs and tamoxifen in…	2017	/	Annals of oncology : official journal of the European Society for Medical Oncology	28	3	487-496		https://dx.doi.org/10.1093/annonc/mdw673	27998966	#410	Khosrow-Khavar 2017
Climate-Smart Design for Ecosystem Management: A Test Application for Coral Reefs.	West, Jordan M; ; Courtney, Catherine A; Hamilton, Anna T; Parker, Britt A; Julius, Susan H; Hoffman, Jennie; Koltes, Karen H; MacGowan, Petra	The interactive and cumulative impacts of climate change on natural resources such as coral reefs present numerous challenges for conservation planning and management. Climate change adaptation is complex due to climate-stressor interactions across multiple spatial and temporal scales. This leaves decision makers worldwide faced with local, regional, and global-scale threats to ecosystem processe…	2017	/	Environmental management	59	1	102-117		https://dx.doi.org/10.1007/s00267-016-0774-3	27734086	#411	West 2017
Interim decision-making strategies in adaptive designs for population selection using time-to-event endpoints.	Uozumi, Ryuji; ; Hamada, Chikuma	Adaptive designs in oncology clinical trials with interim analyses for population selection could be used in the development of targeted therapies if a predefined biomarker hypothesis exists. In this article, we consider an interim analysis using overall survival (OS), progression-free survival (PFS), and both OS and PFS, to determine whether the whole population or only the biomarker-positive po…	2017	/	Journal of biopharmaceutical statistics	27	1	84-100		https://dx.doi.org/10.1080/10543406.2016.1148714	26881477	#412	Uozumi 2017
Palliative care interventions for people with multiple sclerosis.	Latorraca, Carolina Oc; ; Martimbianco, Ana Luiza C; Pachito, Daniela V; Torloni, Maria Regina; Pacheco, Rafael L; Pereira, Juliana Gomes; Riera, Rachel	<ovid:b>BACKGROUND</ovid:b>: People with multiple sclerosis (MS) have complex symptoms and different types of needs. These demands include how to manage the burden of physical disability as well as how to organise daily life, restructure social roles in the family and at work, preserve personal identity and community roles, keep self-sufficiency in personal care, and how to be part of an integrat…	2019	/	The Cochrane database of systematic reviews	10	100909747	CD012936		https://dx.doi.org/10.1002/14651858.CD012936.pub2	31637711	#413	Latorraca 2019
Antiepileptic drugs for seizure control in people with neurocysticercosis.	Frackowiak, Marta; ; Sharma, Monika; Singh, Tejinder; Mathew, Amrith; Michael, Benedict D	<ovid:b>BACKGROUND</ovid:b>: Neurocysticercosis is the most common parasitic infection of the brain. Epilepsy is the most common clinical presentation, though it may also present with headache, symptoms of raised intracranial pressure, hydrocephalus and ocular symptoms depending upon the localisation of the parasitic cysts. Anthelmintic drugs, anti-oedema drugs, such as steroids, and antiepilepti…	2019	/	The Cochrane database of systematic reviews	10	100909747	CD009027		https://dx.doi.org/10.1002/14651858.CD009027.pub3	31608991	#414	Frackowiak 2019
Effects of Bu-Zhong-Yi-Qi-Tang for the treatment of functional dyspepsia: a feasibility study protocol.	Kim, Jihye; ; Kim, Hyunho; Kim, Keun Ho	<ovid:b>BACKGROUND</ovid:b>: Bu-Zhong-Yi-Qi-Tang (BZYQT) has long been used for the treatment of severe weakness caused by general fatigue, loss of appetite, or indigestion. The aim of this feasibility study is to assess the effectiveness and safety of BZYQT for the treatment of functional dyspepsia (FD) with spleen qi deficiency., <ovid:b>METHODS</ovid:b>: This study will be conducted at a singl…	2017	/	Integrative medicine research	6	3	317-324		https://dx.doi.org/10.1016/j.imr.2017.07.003	28951846	#415	Kim 2017
Pharmacological interventions for primary sclerosing cholangitis: an attempted network meta-analysis.	Saffioti, Francesca; ; Gurusamy, Kurinchi Selvan; Hawkins, Neil; Toon, Clare D; Tsochatzis, Emmanuel; Davidson, Brian R; Thorburn, Douglas	<ovid:b>BACKGROUND</ovid:b>: Primary sclerosing cholangitis is a chronic cholestatic liver disease that is associated with both hepatobiliary and colorectal malignancies, which can result in liver cirrhosis and its complications. The optimal pharmacological treatment for patients with primary sclerosing cholangitis remains controversial., <ovid:b>OBJECTIVES</ovid:b>: To assess the comparative ben…	2017	/	The Cochrane database of systematic reviews	3	100909747	CD011343		https://dx.doi.org/10.1002/14651858.CD011343.pub2	28417463	#416	Saffioti 2017
Pharmacological interventions for alcoholic liver disease (alcohol-related liver disease): an attempted network meta-analysis.	Buzzetti, Elena; ; Kalafateli, Maria; Thorburn, Douglas; Davidson, Brian R; Thiele, Maja; Gluud, Lise Lotte; Del Giovane, Cinzia; Askgaard, Gro; Krag, Aleksander; Tsochatzis, Emmanuel; Gurusamy, Kurinchi Selvan	<ovid:b>BACKGROUND</ovid:b>: Alcohol-related liver disease is due to excessive alcohol consumption. It includes a spectrum of liver diseases such as alcohol-related fatty liver, alcoholic hepatitis, and alcoholic cirrhosis. Mortality associated with alcoholic hepatitis is high. The optimal pharmacological treatment of alcoholic hepatitis and other alcohol-related liver disease remains controversi…	2017	/	The Cochrane database of systematic reviews	3	100909747	CD011646		https://dx.doi.org/10.1002/14651858.CD011646.pub2	28368093	#417	Buzzetti 2017
Bisphosphonates for steroid-induced osteoporosis.	Allen, Claire S; ; Yeung, James Hs; Vandermeer, Ben; Homik, Joanne	<ovid:b>BACKGROUND</ovid:b>: This is an update of a Cochrane Review first published in 1999. Corticosteroids are widely used in inflammatory conditions as an immunosuppressive agent. Bone loss is a serious side effect of this therapy. Several studies have examined the use of bisphosphonates in the prevention and treatment of glucocorticosteroid-induced osteoporosis (GIOP) and have reported varyin…	2016	/	The Cochrane database of systematic reviews	10	100909747	CD001347		https://dx.doi.org/10.1002/14651858.CD001347.pub2	27706804	#418	Allen 2016
Laparoscopic versus open gastrectomy for gastric cancer.	Best, Lawrence M J; ; Mughal, Muntzer; Gurusamy, Kurinchi Selvan	<ovid:b>BACKGROUND</ovid:b>: Gastric cancer is the third most common cause of cancer-related mortality in the world. Currently there are two surgical options for potentially curable patients (i.e. people with non-metastatic gastric cancer), laparoscopic and open gastrectomy. However, it is not clear whether one of these options is superior., <ovid:b>OBJECTIVES</ovid:b>: To assess the benefits and…	2016	/	The Cochrane database of systematic reviews	3	100909747	CD011389		https://dx.doi.org/10.1002/14651858.CD011389.pub2	27030300	#419	Best 2016
Incidence and Determinants of Traumatic Intracranial Bleeding Among Older Veterans Receiving Warfarin for Atrial Fibrillation.	Dodson, John A; ; Petrone, Andrew; Gagnon, David R; Tinetti, Mary E; Krumholz, Harlan M; Gaziano, J Michael	<ovid:b>IMPORTANCE</ovid:b>: Traumatic intracranial bleeding, which is most commonly attributable to falls, is a common concern among health care professionals, who are hesitant to prescribe oral anticoagulants to older adults with atrial fibrillation., <ovid:b>OBJECTIVE</ovid:b>: To describe the incidence of and risk factors for traumatic intracranial bleeding in a large cohort of older adults w…	2016	/	JAMA cardiology	1	1	65-72		https://dx.doi.org/10.1001/jamacardio.2015.0345	27437657	#420	Dodson 2016
Radiotherapy for diffuse brainstem glioma in children and young adults.	Hu, Xin; ; Fang, Yuan; Hui, Xuhui; Jv, Yan; You, Chao	<ovid:b>BACKGROUND</ovid:b>: Diffuse brainstem glioma is a devastating disease with very poor prognosis. The most commonly used radiological treatment is conventional fractionated radiation. So far, there is no meta-analysis or systematic review available that assesses the benefits or harms of radiation in people with diffuse brainstem glioma., <ovid:b>OBJECTIVES</ovid:b>: To assess the effects o…	2016	/	The Cochrane database of systematic reviews		6	CD010439		https://dx.doi.org/10.1002/14651858.CD010439.pub2	27378212	#421	Hu 2016
Non-surgical versus surgical treatment for oesophageal cancer.	Best, Lawrence M J; ; Mughal, Muntzer; Gurusamy, Kurinchi Selvan	<ovid:b>BACKGROUND</ovid:b>: Oesophageal cancer is the sixth most common cause of cancer-related mortality in the world. Currently surgery is the recommended treatment modality when possible. However, it is unclear whether non-surgical treatment options is equivalent to oesophagectomy in terms of survival., <ovid:b>OBJECTIVES</ovid:b>: To assess the benefits and harms of non-surgical treatment ve…	2016	/	The Cochrane database of systematic reviews	3	100909747	CD011498		https://dx.doi.org/10.1002/14651858.CD011498.pub2	27021481	#422	Best 2016
National ethics guidance in Sub-Saharan Africa on the collection and use of human biological specimens: a systematic review.	Barchi, Francis; ; Little, Madison T	<ovid:b>BACKGROUND</ovid:b>: Ethical and regulatory guidance on the collection and use of human biospecimens (HBS) for research forms an essential component of national health systems in Sub-Saharan Africa (SSA), where rapid advances in genetic- and genomic-based technologies are fueling clinical trials involving HBS and the establishment of large-scale biobanks., <ovid:b>METHODS</ovid:b>: An ext…	2016	/	BMC medical ethics	17	1	64		https://dx.doi.org/10.1186/s12910-016-0146-9	27770794	#423	Barchi 2016
A pilot randomized clinical trial evaluating the impact of genetic counseling for serious mental illnesses.	Hippman, Catriona; ; Ringrose, Andrea; Inglis, Angela; Cheek, Joanna; Albert, Arianne Y K; Remick, Ronald; Honer, William G; Austin, Jehannine C	<ovid:b>OBJECTIVE</ovid:b>: The serious mental illnesses schizophrenia, schizoaffective disorder, and bipolar disorder are complex conditions affecting 1% to 4% of the population. Individuals with serious mental illnesses express interest in genetic counseling, an intervention showing promise for increasing patient knowledge and adaptation. This trial aimed to evaluate the effects of genetic coun…	2016	/	The Journal of clinical psychiatry	77	2	e190-8		https://dx.doi.org/10.4088/JCP.14m09710	26930535	#424	Hippman 2016
Time-to-event versus ten-year-absolute-risk in cardiovascular risk prevention - does it make a difference? Results from the Optimizing-Risk-Communication (OptRisk) randomized-controlled trial.	Adarkwah, Charles Christian; ; Jegan, Nikita; Heinzel-Gutenbrunner, Monika; Kuhne, Felicitas; Siebert, Uwe; Popert, Uwe; Donner-Banzhoff, Norbert; Kurwitz, Sarah	<ovid:b>BACKGROUND</ovid:b>: The concept of shared-decision-making is a well-established approach to increase the participation of patients in medical decisions. Using lifetime risk or time-to-event (TTE) formats has been increasingly suggested as they might have advantages, e.g. in younger patients, to better show consequences of unhealthy behaviour. In this study, the most-popular ten-year risk…	2016	/	BMC medical informatics and decision making	16	1	152		https://dx.doi.org/10.1186/s12911-016-0393-1	27899103	#425	Adarkwah 2016
Valacyclovir versus acyclovir for the treatment of herpes zoster ophthalmicus in immunocompetent patients.	Schuster, Alexander K; ; Harder, Bjorn C; Schlichtenbrede, Frank C; Jarczok, Marc N; Tesarz, Jonas	<ovid:b>BACKGROUND</ovid:b>: Herpes zoster ophthalmicus affects the eye and vision, and is caused by the reactivation of the varicella zoster virus in the distribution of the first division of the trigeminal nerve. An aggressive management of acute herpes zoster ophthalmicus with systemic antiviral medication is generally recommended as the standard first-line treatment for herpes zoster ophthalm…	2016	/	The Cochrane database of systematic reviews	11	100909747	CD011503		https://dx.doi.org/10.1002/14651858.CD011503.pub2	27841441	#426	Schuster 2016
Effects of ischaemic conditioning on major clinical outcomes in people undergoing invasive procedures: systematic review and meta-analysis.	Sukkar, Louisa; ; Hong, Daqing; Wong, Muh Geot; Badve, Sunil V; Rogers, Kris; Perkovic, Vlado; Walsh, Michael; Yu, Xueqing; Hillis, Graham S; Gallagher, Martin; Jardine, Meg	<ovid:b>OBJECTIVE</ovid:b>: To summarise the benefits and harms of ischaemic conditioning on major clinical outcomes in various settings., <ovid:b>DESIGN</ovid:b>: Systematic review and meta-analysis., <ovid:b>DATA SOURCES</ovid:b>: Medline, Embase, Cochrane databases, and International Clinical Trials Registry platform from inception through October 2015., <ovid:b>STUDY SELECTION</ovid:b>: All r…	2016	/	BMJ (Clinical research ed.)	355	8900488, bmj, 101090866	i5599		https://dx.doi.org/10.1136/bmj.i5599	27821641	#427	Sukkar 2016
Amnioinfusion for chorioamnionitis.	Hofmeyr, G Justus; ; Kiiza, Joseph A K	<ovid:b>BACKGROUND</ovid:b>: Chorioamnionitis is a leading cause of perinatal morbidity and mortality. Amnioinfusion aims at reducing the adverse effects of chorioamnionitis by dilution of the infective organisms or by an anti-microbial effect of the fluid infused., <ovid:b>OBJECTIVES</ovid:b>: The objective of this review was to determine the effect of amnioinfusion on clinical and sub-clinical …	2016	/	The Cochrane database of systematic reviews		8	CD011622		https://dx.doi.org/10.1002/14651858.CD011622.pub2	27556818	#428	Hofmeyr 2016
Adaptive trials for tuberculosis: early reflections on theory and practice.	Montgomery, C M;	<ovid:b>SETTING</ovid:b>: Adaptive designs (ADs) have been proposed for anti-tuberculosis treatment trials. This call for innovation occurs against the backdrop of fundamental changes in the acceptable evidence base in anti-tuberculosis treatment., <ovid:b>OBJECTIVE</ovid:b>: To contextualise ADs for tuberculosis (TB) and explore early responses from those working in the field., <ovid:b>DESIGN</o…	2016	/	The international journal of tuberculosis and lung disease : the official journal of the International Union against Tuberculosis and Lung Disease	20	8	1091-8		https://dx.doi.org/10.5588/ijtld.16.0166	27393545	#429	Montgomery 2016
Assistive devices, hip precautions, environmental modifications and training to prevent dislocation and improve function after hip arthroplasty.	Smith, Toby O; ; Jepson, Paul; Beswick, Andrew; Sands, Gina; Drummond, Avril; Davis, Edward T; Sackley, Catherine M	<ovid:b>BACKGROUND</ovid:b>: Total hip arthroplasty (THA) is one of the most common orthopaedic operations performed worldwide. Painful osteoarthritis of the hip is the primary indication for THA. Following THA, people have conventionally been provided with equipment, such as raised toilet seats and chairs, and educated to avoid activities that could cause the hip joint to be in a position of fle…	2016	/	The Cochrane database of systematic reviews	7	100909747	CD010815		https://dx.doi.org/10.1002/14651858.CD010815.pub2	27374001	#430	Smith 2016
Adaptable history biases in human perceptual decisions.	Abrahamyan, Arman; ; Silva, Laura Luz; Dakin, Steven C; Carandini, Matteo; Gardner, Justin L	When making choices under conditions of perceptual uncertainty, past experience can play a vital role. However, it can also lead to biases that worsen decisions. Consistent with previous observations, we found that human choices are influenced by the success or failure of past choices even in a standard two-alternative detection task, where choice history is irrelevant. The typical bias was one t…	2016	/	Proceedings of the National Academy of Sciences of the United States of America	113	25	E3548-57		https://dx.doi.org/10.1073/pnas.1518786113	27330086	#431	Abrahamyan 2016
Routes of administration of antibiotic prophylaxis for preventing infection after caesarean section.	Nabhan, Ashraf F; ; Allam, Nahed E; Hamed Abdel-Aziz Salama, Mohamed	<ovid:b>BACKGROUND</ovid:b>: Post-caesarean section infection is a cause of maternal morbidity and mortality. Administration of antibiotic prophylaxis is recommended for preventing infection after caesarean delivery. The route of administration of antibiotic prophylaxis should be effective, safe and convenient. Currently, there is a lack of synthesised evidence regarding the benefits and harms of…	2016	/	The Cochrane database of systematic reviews		6	CD011876		https://dx.doi.org/10.1002/14651858.CD011876.pub2	27314174	#432	Nabhan 2016
Booster dose vaccination for preventing hepatitis B.	Poorolajal, Jalal; ; Hooshmand, Elham	<ovid:b>BACKGROUND</ovid:b>: Antibodies against hepatitis B surface antigen (HBsAg) wane over time following hepatitis B immunisation; hence, it is unclear whether people vaccinated in three-dose or four-dose schedules of the hepatitis B vaccine are still immune when the hepatitis B surface antibody (anti-HBs) level in their body is undetectable, or lower than the level usually considered protect…	2016	/	The Cochrane database of systematic reviews		6	CD008256		https://dx.doi.org/10.1002/14651858.CD008256.pub3	27271960	#433	Poorolajal 2016
Exercise-based cardiac rehabilitation for adults after heart valve surgery.	Sibilitz, Kirstine L; ; Berg, Selina K; Tang, Lars H; Risom, Signe S; Gluud, Christian; Lindschou, Jane; Kober, Lars; Hassager, Christian; Taylor, Rod S; Zwisler, Ann-Dorthe	<ovid:b>BACKGROUND</ovid:b>: Exercise-based cardiac rehabilitation may benefit heart valve surgery patients. We conducted a systematic review to assess the evidence for the use of exercise-based intervention programmes following heart valve surgery., <ovid:b>OBJECTIVES</ovid:b>: To assess the benefits and harms of exercise-based cardiac rehabilitation compared with no exercise training interventi…	2016	/	The Cochrane database of systematic reviews	3	100909747	CD010876		https://dx.doi.org/10.1002/14651858.CD010876.pub2	26998683	#434	Sibilitz 2016
Conduct, Oversight, and Ethical Considerations of Clinical Trials in Companion Animals with Cancer: Report of a Workshop on Best Practice Recommendations.	Page, R; ; Baneux, P; Vail, D; Duda, L; Olson, P; Anestidou, L; Dybdal, N; Golab, G; Shelton, W; Salgaller, M; Hardy, C	Development of effective and safe treatments for companion animals with cancer requires the collaboration of numerous animal health professionals and the full engagement of animal owners. Establishing 'Best Practice Recommendations' for clinical trials in veterinary oncology represents an important step toward meeting the goal of rigorous clinical trial design and conduct that is required to esta…	2016	/	Journal of veterinary internal medicine	30	2	527-35		https://dx.doi.org/10.1111/jvim.13916	26950524	#435	Page 2016
Laser-assisted subepithelial keratectomy (LASEK) versus photorefractive keratectomy (PRK) for correction of myopia.	Li, Shi-Ming; ; Zhan, Siyan; Li, Si-Yuan; Peng, Xiao-Xia; Hu, Jing; Law, Hua Andrew; Wang, Ning-Li	<ovid:b>BACKGROUND</ovid:b>: Myopia (near-sightedness or short-sightedness) is a condition in which the refractive power of the eye is greater than required. The most frequent complaint of people with myopia is blurred distance vision, which can be eliminated by conventional optical aids such as spectacles or contact lenses, or by refractive surgery procedures such as photorefractive keratectomy …	2016	/	The Cochrane database of systematic reviews	2	100909747	CD009799		https://dx.doi.org/10.1002/14651858.CD009799.pub2	26899152	#436	Li 2016
Choice of Grating Orientation for Evaluation of Peripheral Vision.	Venkataraman, Abinaya Priya; ; Winter, Simon; Rosen, Robert; Lundstrom, Linda	<ovid:b>PURPOSE</ovid:b>: Peripheral resolution acuity depends on the orientation of the stimuli. However, it is uncertain if such a meridional effect also exists for peripheral detection tasks because they are affected by optical errors. Knowledge of the quantitative differences in acuity for different grating orientations is crucial for choosing the appropriate stimuli for evaluations of periph…	2016	/	Optometry and vision science : official publication of the American Academy of Optometry	93	6	567-74		https://dx.doi.org/10.1097/OPX.0000000000000832	26889822	#437	Venkataraman 2016
OPTIMA prelim: a randomised feasibility study of personalised care in the treatment of women with early breast cancer.	Stein, Robert C; ; Dunn, Janet A; Bartlett, John M S; Campbell, Amy F; Marshall, Andrea; Hall, Peter; Rooshenas, Leila; Morgan, Adrienne; Poole, Christopher; Pinder, Sarah E; Cameron, David A; Stallard, Nigel; Donovan, Jenny L; McCabe, Christopher; Hughes-Davies, Luke; Makris, Andreas	<ovid:b>BACKGROUND</ovid:b>: There is uncertainty about the chemotherapy sensitivity of some oestrogen receptor (ER)-positive, human epidermal growth factor receptor 2 (HER2)-negative breast cancers. Multiparameter assays that measure the expression of several tumour genes simultaneously have been developed to guide the use of adjuvant chemotherapy for this breast cancer subtype. The assays provi…	2016	/	Health technology assessment (Winchester, England)	20	10	xxiii-201		https://dx.doi.org/10.3310/hta20100	26867046	#438	Stein 2016
Corticosteroid implants for chronic non-infectious uveitis.	Brady, Christopher J; ; Villanti, Andrea C; Law, Hua Andrew; Rahimy, Ehsan; Reddy, Rahul; Sieving, Pamela C; Garg, Sunir J; Tang, Johnny	<ovid:b>BACKGROUND</ovid:b>: Uveitis is a term used to describe a heterogeneous group of intraocular inflammatory diseases of the anterior, intermediate, and posterior uveal tract (iris, ciliary body, choroid). Uveitis is the fifth most common cause of vision loss in high-income countries, accounting for 5% to 20% of legal blindness, with the highest incidence of disease in the working-age popula…	2016	/	The Cochrane database of systematic reviews	2	100909747	CD010469		https://dx.doi.org/10.1002/14651858.CD010469.pub2	26866343	#439	Brady 2016
Family preferences for home or hospital care at diagnosis for children with diabetes in the DECIDE study.	Morgan-Trimmer, S; ; Channon, S; Gregory, J W; Townson, J; Lowes, L	<ovid:b>AIMS</ovid:b>: A diagnosis of Type 1 diabetes in childhood can be a difficult life event for children and families. For children who are not severely ill, initial home rather than hospital-based care at diagnosis is an option although there is little research on which is preferable. Practice varies widely, with long hospital stays in some countries and predominantly home-based care in oth…	2016	/	Diabetic medicine : a journal of the British Diabetic Association	33	1	119-24		https://dx.doi.org/10.1111/dme.12891	26287652	#440	Morgan-Trimmer 2016
Interventions for treating fractures of the distal femur in adults.	Griffin, Xavier L; ; Parsons, Nick; Zbaeda, Mohamed M; McArthur, John	<ovid:b>BACKGROUND</ovid:b>: Fractures of the distal femur (the part of the thigh bone nearest the knee) are a considerable cause of morbidity. Various different surgical and non-surgical treatments have been used in the management of these injuries but the best treatment remains controversial., <ovid:b>OBJECTIVES</ovid:b>: To assess the effects (benefits and harms) of interventions for treating …	2015	/	The Cochrane database of systematic reviews		8	CD010606		https://dx.doi.org/10.1002/14651858.CD010606.pub2	26270891	#441	Griffin 2015
Intermittent oral iron supplementation during pregnancy.	Pena-Rosas, Juan Pablo; ; De-Regil, Luz Maria; Gomez Malave, Heber; Flores-Urrutia, Monica C; Dowswell, Therese	<ovid:b>BACKGROUND</ovid:b>: Anaemia is a frequent condition during pregnancy, particularly among women in low- and middle-income countries. Traditionally, gestational anaemia has been prevented with daily iron supplements throughout pregnancy, but adherence to this regimen due to side effects, interrupted supply of the supplements, and concerns about safety among women with an adequate iron inta…	2015	/	The Cochrane database of systematic reviews		10	CD009997		https://dx.doi.org/10.1002/14651858.CD009997.pub2	26482110	#442	Pena-Rosas 2015
Decision aids for people considering taking part in clinical trials.	Gillies, Katie; ; Cotton, Seonaidh C; Brehaut, Jamie C; Politi, Mary C; Skea, Zoe	<ovid:b>BACKGROUND</ovid:b>: Several interventions have been developed to promote informed consent for participants in clinical trials. However, many of these interventions focus on the content and structure of information (e.g. enhanced information or changes to the presentation format) rather than the process of decision making. Patient decision aids support a decision making process about medi…	2015	/	The Cochrane database of systematic reviews		11	CD009736		https://dx.doi.org/10.1002/14651858.CD009736.pub2	26613337	#443	Gillies 2015
Janus kinase-1 and Janus kinase-2 inhibitors for treating myelofibrosis.	Marti-Carvajal, Arturo J; ; Anand, Vidhu; Sola, Ivan	<ovid:b>BACKGROUND</ovid:b>: Myelofibrosis is a bone marrow disorder characterized by excessive production of reticulin and collagen fiber deposition caused by hematological and non-hematological disorders. The prognosis of myelofibrosis is poor and treatment is mainly palliative. Janus kinase inhibitors are a novel strategy to treat people with myelofibrosis., <ovid:b>OBJECTIVES</ovid:b>: To det…	2015	/	The Cochrane database of systematic reviews		4	CD010298		https://dx.doi.org/10.1002/14651858.CD010298.pub2	25860512	#444	Marti-Carvajal 2015
Cognitive-behavioural treatment for subacute and chronic neck pain.	Monticone, Marco; ; Cedraschi, Christine; Ambrosini, Emilia; Rocca, Barbara; Fiorentini, Roberta; Restelli, Maddalena; Gianola, Silvia; Ferrante, Simona; Zanoli, Gustavo; Moja, Lorenzo	<ovid:b>EDITORIAL NOTE</ovid:b>: EXPRESSION OF CONCERN - Professor Marco Monticone has acted as the first author of this Cochrane review. Readers should be informed that multiple randomized controlled trials authored by Professor Monticone have been scrutinized because of potential research integrity issues, including irregularities in the data (doi:10.1097/j.pain.0000000000002659). One of the tr…	2015	/	The Cochrane database of systematic reviews		5	CD010664		https://dx.doi.org/10.1002/14651858.CD010664.pub2	26006174	#445	Monticone 2015
Multiple micronutrient powders for home (point-of-use) fortification of foods in pregnant women.	Suchdev, Parminder S; ; Pena-Rosas, Juan Pablo; De-Regil, Luz Maria	<ovid:b>BACKGROUND</ovid:b>: It is estimated that 32 million pregnant women suffer from anaemia worldwide. Due to increased metabolic demands, pregnant women are particularly vulnerable to anaemia and vitamin and mineral deficiencies, leading to adverse health effects in both the mother and her baby. Despite the demonstrated benefits of prenatal supplementation with iron and folic acid or multipl…	2015	/	The Cochrane database of systematic reviews		6	CD011158		https://dx.doi.org/10.1002/14651858.CD011158.pub2	26091836	#446	Suchdev 2015
Mobile bearing vs fixed bearing prostheses for posterior cruciate retaining total knee arthroplasty for postoperative functional status in patients with osteoarthritis and rheumatoid arthritis.	Hofstede, Stefanie N; ; Nouta, Klaas Auke; Jacobs, Wilco; van Hooff, Miranda L; Wymenga, Ate B; Pijls, Bart G; Nelissen, Rob G H H; Marang-van de Mheen, Perla J	<ovid:b>BACKGROUND</ovid:b>: It is unclear whether there are differences in benefits and harms between mobile and fixed prostheses for total knee arthroplasty (TKA). The previous Cochrane review published in 2004 included two articles. Many more trials have been performed since then; therefore an update is needed., <ovid:b>OBJECTIVES</ovid:b>: To assess the benefits and harms of mobile bearing co…	2015	/	The Cochrane database of systematic reviews		2	CD003130		https://dx.doi.org/10.1002/14651858.CD003130.pub3	25650566	#447	Hofstede 2015
Clinical trialist perspectives on the ethics of adaptive clinical trials: a mixed-methods analysis.	Legocki, Laurie J; ; Meurer, William J; Frederiksen, Shirley; Lewis, Roger J; Durkalski, Valerie L; Berry, Donald A; Barsan, William G; Fetters, Michael D	<ovid:b>BACKGROUND</ovid:b>: In an adaptive clinical trial (ACT), key trial characteristics may be altered during the course of the trial according to predefined rules in response to information that accumulates within the trial itself. In addition to having distinguishing scientific features, adaptive trials also may involve ethical considerations that differ from more traditional randomized tri…	2015	/	BMC medical ethics	16	101088680	27		https://dx.doi.org/10.1186/s12910-015-0022-z	25933921	#448	Legocki 2015
Invasive urodynamic studies for the management of lower urinary tract symptoms (LUTS) in men with voiding dysfunction.	Clement, Keiran David; ; Burden, Helena; Warren, Katherine; Lapitan, Marie Carmela M; Omar, Muhammad Imran; Drake, Marcus J	<ovid:b>BACKGROUND</ovid:b>: Invasive urodynamic tests are used to investigate men with lower urinary tract symptoms (LUTS) and voiding dysfunction to determine a definitive objective diagnosis. The aim is to help clinicians select the treatment that is most likely to be successful. These investigations are invasive and time-consuming., <ovid:b>OBJECTIVES</ovid:b>: To determine whether performing…	2015	/	The Cochrane database of systematic reviews		4	CD011179		https://dx.doi.org/10.1002/14651858.CD011179.pub2	25918922	#449	Clement 2015
Glucocorticosteroid-free versus glucocorticosteroid-containing immunosuppression for liver transplanted patients.	Fairfield, Cameron; ; Penninga, Luit; Powell, James; Harrison, Ewen M; Wigmore, Stephen J	<ovid:b>BACKGROUND</ovid:b>: Liver transplantation is an established treatment option for end-stage liver failure. Now that newer, more potent immunosuppressants have been developed, glucocorticosteroids may no longer be needed and their removal may prevent adverse effects., <ovid:b>OBJECTIVES</ovid:b>: To assess the benefits and harms of glucocorticosteroid avoidance (excluding intra-operative u…	2015	/	The Cochrane database of systematic reviews		12	CD007606		https://dx.doi.org/10.1002/14651858.CD007606.pub3	26666504	#450	Fairfield 2015
Predictive biomarkers for treatment selection: statistical considerations.	Chen, James J; ; Lu, Tzu-Pin; Chen, Yu-Chuan; Lin, Wei-Jiun	Predictive biomarkers are developed for treatment selection to identify patients who are likely to benefit from a particular therapy. This review describes statistical methods and discusses issues in the development of predictive biomarkers to enhance study efficiency for detection of treatment effect on the selected responder patients in clinical studies. The statistical procedure for treatment …	2015	/	Biomarkers in medicine	9	11	1121-35		https://dx.doi.org/10.2217/bmm.15.84	26507127	#451	Chen 2015
Antiepileptic drugs for seizure control in people with neurocysticercosis.	Sharma, Monika; ; Singh, Tejinder; Mathew, Amrith	<ovid:b>BACKGROUND</ovid:b>: Neurocysticercosis is the most common parasitic infection of the brain. Epilepsy is the commonest clinical presentation, though it may also present with headache, symptoms of raised intracranial tension, hydrocephalus and ocular symptoms depending upon the localisation of the parasitic cysts. Anthelmintic drugs, anti-oedema drugs, such as steroids and antiepileptic dr…	2015	/	The Cochrane database of systematic reviews		10	CD009027		https://dx.doi.org/10.1002/14651858.CD009027.pub2	26455722	#452	Sharma 2015
Surgery for scoliosis in Duchenne muscular dystrophy.	Cheuk, Daniel K L; ; Wong, Virginia; Wraige, Elizabeth; Baxter, Peter; Cole, Ashley	<ovid:b>BACKGROUND</ovid:b>: Scoliosis in patients with Duchenne muscular dystrophy (DMD) is usually progressive and is treated with surgery. However, it is unclear whether the existing evidence is sufficiently scientifically rigorous to support a recommendation for spinal surgery for most patients with DMD and scoliosis. This is an updated review, and an updated search was undertaken in which no…	2015	/	The Cochrane database of systematic reviews		10	CD005375		https://dx.doi.org/10.1002/14651858.CD005375.pub4	26423318	#453	Cheuk 2015
Effect of patient choice in an adaptive sequential randomization trial of treatment for alcohol and cocaine dependence.	McKay, James R; ; Drapkin, Michelle L; Van Horn, Deborah H A; Lynch, Kevin G; Oslin, David W; DePhilippis, Dominick; Ivey, Megan; Cacciola, John S	<ovid:b>OBJECTIVE</ovid:b>: To evaluate the effect of providing choice of treatment alternatives to patients who fail to engage in or drop out of intensive outpatient programs (IOPs) for substance dependence., <ovid:b>METHOD</ovid:b>: Alcohol- and/or cocaine-dependent patients (N = 500) participated in a sequential, multiple-assignment, randomized trial (SMART). Those who failed to engage in an I…	2015	/	Journal of consulting and clinical psychology	83	6	1021-32		https://dx.doi.org/10.1037/a0039534	26214544	#454	McKay 2015
Early versus delayed post-operative bathing or showering to prevent wound complications.	Toon, Clare D; ; Sinha, Sidhartha; Davidson, Brian R; Gurusamy, Kurinchi Selvan	<ovid:b>BACKGROUND</ovid:b>: Many people undergo surgical operations during their life-time, which result in surgical wounds. After an operation the incision is closed using stiches, staples, steri-strips or an adhesive glue. Usually, towards the end of the surgical procedure and before the patient leaves the operating theatre, the surgeon covers the closed surgical wound using gauze and adhesive…	2015	/	The Cochrane database of systematic reviews		7	CD010075		https://dx.doi.org/10.1002/14651858.CD010075.pub3	26204454	#455	Toon 2015
Treatment for disseminated intravascular coagulation in patients with acute and chronic leukemia.	Marti-Carvajal, Arturo J; ; Anand, Vidhu; Sola, Ivan	<ovid:b>BACKGROUND</ovid:b>: Disseminated intravascular coagulation (DIC) is an acquired syndrome characterized by systemic intravascular activation of coagulation, leading to deposition of fibrin in the bloodstream. It may occur in patients with acute and chronic leukemia and is particularly associated with acute promyelocytic leukemia (a subtype of acute myeloid leukemia)., <ovid:b>OBJECTIVES</…	2015	/	The Cochrane database of systematic reviews		6	CD008562		https://dx.doi.org/10.1002/14651858.CD008562.pub3	26107113	#456	Marti-Carvajal 2015
Human dose confirmation for self-expanding intra-abdominal foam: A translational, adaptive, multicenter trial in recently deceased human subjects.	Mesar, Tomaz; ; Martin, David; Lawless, Ryan; Podbielski, Jeanette; Cook, Mackenzie; Underwood, Sam; Larentzakis, Andreas; Cotton, Bryan; Fagenholz, Peter; Schreiber, Martin; Holcomb, John B; Marini, John; Sharma, Upma; Rago, Adam P; King, David R	<ovid:b>BACKGROUND</ovid:b>: Noncompressible abdominal bleeding accounts for significant mortality in both military and civilian populations. There is an emergent need for a temporary hemostatic intervention whenever surgical care is not immediately available. Our team previously described a self-expanding polyurethane foam for the treatment of exsanguinating abdominal hemorrhage. The objective o…	2015	/	The journal of trauma and acute care surgery	79	1	Jul-39		https://dx.doi.org/10.1097/TA.0000000000000696	26091312	#457	Mesar 2015
Supported self-management for patients with moderate to severe chronic obstructive pulmonary disease (COPD): an evidence synthesis and economic analysis.	Jordan, Rachel E; ; Majothi, Saimma; Heneghan, Nicola R; Blissett, Deirdre B; Riley, Richard D; Sitch, Alice J; Price, Malcolm J; Bates, Elizabeth J; Turner, Alice M; Bayliss, Susan; Moore, David; Singh, Sally; Adab, Peymane; Fitzmaurice, David A; Jowett, Susan; Jolly, Kate	<ovid:b>BACKGROUND</ovid:b>: Self-management (SM) support for patients with chronic obstructive pulmonary disease (COPD) is variable in its coverage, content, method and timing of delivery. There is insufficient evidence for which SM interventions are the most effective and cost-effective., <ovid:b>OBJECTIVES</ovid:b>: To undertake (1) a systematic review of the evidence for the effectiveness of …	2015	/	Health technology assessment (Winchester, England)	19	36	1-516		https://dx.doi.org/10.3310/hta19360	25980984	#458	Jordan 2015
The Lake Victoria Island Intervention Study on Worms and Allergy-related diseases (LaVIISWA): study protocol for a randomised controlled trial.	Nampijja, Margaret; ; Webb, Emily L; Kaweesa, James; Kizindo, Robert; Namutebi, Milly; Nakazibwe, Esther; Oduru, Gloria; Kabuubi, Prossy; Kabagenyi, Joyce; Kizito, Dennison; Muhangi, Lawrence; Akello, Mirriam; Verweij, Jaco J; Nerima, Barbara; Tukahebwa, Edridah; Elliott, Alison M	<ovid:b>BACKGROUND</ovid:b>: The Hygiene Hypothesis proposes that infection exposure protects against inflammatory conditions. Helminths possess allergen-like molecules and may specifically modulate allergy-related immunological pathways to inhibit responses which protect against them. Mass drug administration is recommended for helminth-endemic communities to control helminth-induced pathology, …	2015	/	Trials	16	101263253	187		https://dx.doi.org/10.1186/s13063-015-0702-5	25902705	#459	Nampijja 2015
Balneotherapy (or spa therapy) for rheumatoid arthritis.	Verhagen, Arianne P; ; Bierma-Zeinstra, Sita M A; Boers, Maarten; Cardoso, Jefferson R; Lambeck, Johan; de Bie, Rob; de Vet, Henrica C W	<ovid:b>BACKGROUND</ovid:b>: No cure for rheumatoid arthritis (RA) is known at present, so treatment often focuses on management of symptoms such as pain, stiffness and mobility. Treatment options include pharmacological interventions, physical therapy treatments and balneotherapy. Balneotherapy is defined as bathing in natural mineral or thermal waters (e.g. mineral baths, sulphur baths, Dead Se…	2015	/	The Cochrane database of systematic reviews		4	CD000518		https://dx.doi.org/10.1002/14651858.CD000518.pub2	25862243	#460	Verhagen 2015
Selecting the right tool for the job.	Caplan, Arthur L; ; Plunkett, Carolyn; Levin, Bruce	There are competing ethical concerns when it comes to designing any clinical research study. Clinical trials of possible treatments for Ebola virus are no exception. If anything, the competing ethical concerns are exacerbated in trying to find answers to a deadly, rapidly spreading, infectious disease. The primary goal of current research is to identify experimental therapies that can cure Ebola …	2015	/	The American journal of bioethics : AJOB	15	4	10-Apr		https://dx.doi.org/10.1080/15265161.2015.1010993	25856591	#461	Caplan 2015
Timed intercourse for couples trying to conceive.	Manders, Marlies; ; McLindon, Luke; Schulze, Brittany; Beckmann, Michael M; Kremer, Jan A M; Farquhar, Cindy	<ovid:b>BACKGROUND</ovid:b>: Fertility problems are very common, as subfertility affects about 10% to 15% of couples trying to conceive. There are many factors that may impact a couple's ability to conceive and one of these may be incorrect timing of intercourse. Conception is only possible from approximately five days before up to several hours after ovulation. Therefore, to be effective, interc…	2015	/	The Cochrane database of systematic reviews		3	CD011345		https://dx.doi.org/10.1002/14651858.CD011345.pub2	25775926	#462	Manders 2015
Interventions for treating intrahepatic cholestasis in people with sickle cell disease.	Marti-Carvajal, Arturo J; ; Simancas-Racines, Daniel	<ovid:b>BACKGROUND</ovid:b>: Sickle cell disease is the most common hemoglobinopathy occurring worldwide and sickle cell intrahepatic cholestasis is a complication long recognized in this population. Cholestatic liver diseases are characterized by impaired formation or excretion (or both) of bile from the liver. There is a need to assess the clinical benefits and harms of the interventions used t…	2015	/	The Cochrane database of systematic reviews		3	CD010985		https://dx.doi.org/10.1002/14651858.CD010985.pub2	25769029	#463	Marti-Carvajal 2015
Conservative interventions for preventing clinically detectable upper-limb lymphoedema in patients who are at risk of developing lymphoedema after breast cancer therapy.	Stuiver, Martijn M; ; ten Tusscher, Marieke R; Agasi-Idenburg, Carla S; Lucas, Cees; Aaronson, Neil K; Bossuyt, Patrick M M	<ovid:b>BACKGROUND</ovid:b>: Breast cancer-related lymphoedema can be a debilitating long-term sequela of breast cancer treatment. Several studies have investigated the effectiveness of different treatment strategies to reduce the risk of breast cancer-related lymphoedema., <ovid:b>OBJECTIVES</ovid:b>: To assess the effects of conservative (non-surgical and non-pharmacological) interventions for …	2015	/	The Cochrane database of systematic reviews		2	CD009765		https://dx.doi.org/10.1002/14651858.CD009765.pub2	25677413	#464	Stuiver 2015
Are outcome-adaptive allocation trials ethical?.	Hey, Spencer Phillips; ; Kimmelman, Jonathan	Randomization is firmly established as a cornerstone of clinical trial methodology. Yet, the ethics of randomization continues to generate controversy. The default, and most efficient, allocation scheme randomizes patients equally (1:1) across all arms of study. However, many randomized trials are using outcome-adaptive allocation schemes, which dynamically adjust the allocation ratio in favor of…	2015	/	Clinical trials (London, England)	12	2	102-6		https://dx.doi.org/10.1177/1740774514563583	25649106	#465	Hey 2015
Not by strength alone : children's conflict expectations follow the logic of the asymmetric war of attrition.	Pietraszewski, David; ; Shaw, Alex	The Asymmetric War of Attrition (AWA) model of animal conflict in evolutionary biology (Maynard Smith and Parker in Nature, 246, 15-18, 1976) suggests that an organism's decision to withdraw from a conflict is the result of adaptations designed to integrate the expected value of winning, discounted by the expected costs that would be incurred by continuing to compete, via sensitivity to proximate…	2015	/	Human nature (Hawthorne, N.Y.)	26	1	44-72		https://dx.doi.org/10.1007/s12110-015-9220-0	25638657	#466	Pietraszewski 2015
Randomized clinical trials as reflexive-interpretative process in patients with rheumatoid arthritis: a qualitative study.	de Jorge, Mercedes; ; Parra, Sonia; de la Torre-Aboki, Jenny; Herrero-Beaumont, Gabriel	Patients in randomized clinical trials have to adapt themselves to a restricted language to capture the necessary information to determine the safety and efficacy of a new treatment. The aim of this study was to explore the experience of patients with rheumatoid arthritis after completing their participation in a biologic therapy randomized clinical trial for a period of 3 years. A qualitative ap…	2015	/	Rheumatology international	35	8	1423-30		https://dx.doi.org/10.1007/s00296-015-3218-0	25636236	#467	deJorge 2015
First-line drugs inhibiting the renin angiotensin system versus other first-line antihypertensive drug classes for hypertension.	Xue, Hao; ; Lu, Zhuang; Tang, Wen Lu; Pang, Lu Wei; Wang, Gan Mi; Wong, Gavin W K; Wright, James M	<ovid:b>BACKGROUND</ovid:b>: Renin-angiotensin system (RAS) inhibitors are widely prescribed for treatment of hypertension, especially for diabetic patients on the basis of postulated advantages for the reduction of diabetic nephropathy and cardiovascular morbidity and mortality. Despite widespread use of angiotensin converting enzyme (ACE) inhibitors and angiotensin receptor blockers (ARBs) for …	2015	/	The Cochrane database of systematic reviews	1	100909747	CD008170		https://dx.doi.org/10.1002/14651858.CD008170.pub2	25577154	#468	Xue 2015
Brazilian adaptation of the Functioning after Pediatric Cochlear Implantation (FAPCI): comparison between normal hearing and cochlear implanted children.	Vassoler, Trissia M F; ; Cordeiro, Mara L	<ovid:b>OBJECTIVE</ovid:b>: Enabling development of the ability to communicate effectively is the principal objective of cochlear implantation (CI) in children. However, objective and effective metrics of communication for cochlear-implanted Brazilian children are lacking. The Functioning after Pediatric Cochlear Implantation (FAPCI), a parent/caregiver reporting instrument developed in the Unite…	2015	/	Jornal de pediatria	91	2	160-7		https://dx.doi.org/10.1016/j.jped.2014.06.008	25458875	#469	Vassoler 2015
The Simon effect in action: planning and/or on-line control effects?.	Scorolli, Claudia; ; Pellicano, Antonello; Nicoletti, Roberto; Rubichi, Sandro; Castiello, Umberto	Choice reaction tasks are performed faster when stimulus location corresponds to response location (Simon effect). This spatial stimulus-response compatibility effect affects performance at the level of action planning and execution. However, when response selection is completed before movement initiation, the Simon effect arises only at the planning level. The aim of this study was to ascertain …	2015	/	Cognitive science	39	5	972-91		https://dx.doi.org/10.1111/cogs.12188	25330713	#470	Scorolli 2015
Collaborative development of clinical trials education programs for African-American community-based organizations.	Blakeney, Natasha; ; Michaels, Margo; Green, Melissa; Richmond, Alan; Long, Debra; Robinson, William S; Spicer, Carmelita; Elliott-Bynum, Sharon; Corbie-Smith, Giselle	This paper describes the use of a unique "Learning and Feedback'' approach to customize cancer clinical trials education programs for Community Bridges, a peer training intervention designed for African-American communities in North Carolina. Generic community education modules were demonstrated with key community leaders who were designated as trainers. Quantitative and qualitative assessments w…	2015	/	Journal of cancer education : the official journal of the American Association for Cancer Education	30	2	400-6		https://dx.doi.org/10.1007/s13187-014-0673-3	24906502	#471	Blakeney 2015
Ethical considerations for outcome-adaptive trial designs: a clinical researcher's perspective.	Saxman, Scott Brian;	In a typical comparative clinical trial the randomization scheme is fixed at the beginning of the study, and maintained throughout the course of the trial. A number of researchers have championed a randomized trial design referred to as 'outcome-adaptive randomization.' In this type of trial, the likelihood of a patient being enrolled to a particular arm of the study increases or decreases as pre…	2015	/	Bioethics	29	2	59-65		https://dx.doi.org/10.1111/bioe.12084	24547903	#472	Saxman 2015
Adapting the Trials of Improved Practices (TIPs) approach to explore the acceptability and feasibility of nutrition and parenting recommendations: what works for low-income families?.	Dickin, Katherine L; ; Seim, Gretchen	Interventions to prevent childhood obesity must consider not only how child feeding behaviours are related to child weight status but also which behaviours parents are willing and able to change. This study adapted Trials of Improved Practices (TIPs) to assess acceptability and feasibility of nutrition and parenting recommendations, using in-depth interviews and household trials to explore famili…	2015	/	Maternal & child nutrition	11	4	897-914		https://dx.doi.org/10.1111/mcn.12078	24028083	#473	Dickin 2015
Sulfasalazine for ankylosing spondylitis.	Chen, Junmin; ; Lin, Shaopeng; Liu, Chao	<ovid:b>BACKGROUND</ovid:b>: Ankylosing spondylitis (AS) is a chronic inflammatory disease of unknown cause and affects mainly the spine, but can also affect other joints. Disease progression may result in loss of mobility and function. Sulfasalazine is a disease-modifying antirheumatic drug used in the treatment of AS. However, its efficacy remains unclear. This is an update of a Cochrane review…	2014	/	The Cochrane database of systematic reviews		11	CD004800		https://dx.doi.org/10.1002/14651858.CD004800.pub3	25427435	#474	Chen 2014
Attitudes of people with osteoarthritis towards their conservative management: a systematic review and meta-ethnography.	Smith, Toby O; ; Purdy, Rachel; Lister, Sarah; Salter, Charlotte; Fleetcroft, Robert; Conaghan, Philip G	This paper determines the perceptions of people diagnosed with osteoarthritis towards their conservative management strategies. A systematic review of the published (AMED, CINAHL, EMBASE, PsychINFO, SportsDisc, MEDLINE, Cochrane Clinical Trials Registry, PubMed) and unpublished/trial registry databases (WHO International Clinical Trials Registry Platform, Current Controlled Trials, the United Sta…	2014	/	Rheumatology international	34	3	299-313		https://dx.doi.org/10.1007/s00296-013-2905-y	24306266	#475	Smith 2014
The effects of immunotherapy with intravenous immunoglobulins versus no intervention, placebo, or usual care in patients with recurrent miscarriages: a protocol for a systematic review with meta-analyses, trial sequential analyses, and individual patient	Egerup, Pia; ; Lindschou, Jane; Gluud, Christian; Christiansen, Ole Bjarne	<ovid:b>BACKGROUND</ovid:b>: Recurrent miscarriage is generally defined as three or more miscarriages before gestational week 20. Recurrent miscarriage affects 1% of all women and the condition can only be explained by parental chromosome abnormalities, uterine malformations, or endocrine or thrombophilic disturbances to a limited extent. Immunological disturbances are hypothesised to play an imp…	2014	/	Systematic reviews	3	101580575	89		https://dx.doi.org/10.1186/2046-4053-3-89	25128005	#476	Egerup 2014
Ambroxol for women at risk of preterm birth for preventing neonatal respiratory distress syndrome.	Gonzalez Garay, Alejandro G; ; Reveiz, Ludovic; Velasco Hidalgo, Liliana; Solis Galicia, Cecilia	<ovid:b>BACKGROUND</ovid:b>: Respiratory distress syndrome (RDS) is caused by a deficiency of pulmonary surfactant (an active agent that keeps pulmonary alveoli open and facilitates the entry of air to the lungs, thus improving the oxygenation of the newborn). A number of interventions such as pulmonary surfactant and prenatal corticosteroids are used to prevent RDS. Ambroxol has been studied as …	2014	/	The Cochrane database of systematic reviews		10	CD009708		https://dx.doi.org/10.1002/14651858.CD009708.pub2	25361381	#477	GonzalezGaray 2014
Exercise for reducing fear of falling in older people living in the community.	Kendrick, Denise; ; Kumar, Arun; Carpenter, Hannah; Zijlstra, G A Rixt; Skelton, Dawn A; Cook, Juliette R; Stevens, Zoe; Belcher, Carolyn M; Haworth, Deborah; Gawler, Sheena J; Gage, Heather; Masud, Tahir; Bowling, Ann; Pearl, Mirilee; Morris, Richard W; Iliffe, Steve; Delbaere, Kim	<ovid:b>BACKGROUND</ovid:b>: Fear of falling is common in older people and associated with serious physical and psychosocial consequences. Exercise (planned, structured, repetitive and purposive physical activity aimed at improving physical fitness) may reduce fear of falling by improving strength, gait, balance and mood, and reducing the occurrence of falls., <ovid:b>OBJECTIVES</ovid:b>: To asse…	2014	/	The Cochrane database of systematic reviews		11	CD009848		https://dx.doi.org/10.1002/14651858.CD009848.pub2	25432016	#478	Kendrick 2014
The role of high-frequency oscillations in epilepsy surgery planning.	Gloss, David; ; Nolan, Sarah J; Staba, Richard	<ovid:b>BACKGROUND</ovid:b>: Epilepsy is a serious brain disorder characterized by recurrent unprovoked seizures. Approximately two-thirds of seizures can be controlled with antiepileptic medications (Kwan 2000). For some of the others, surgery can completely eliminate or significantly reduce the occurrence of disabling seizures. Localization of epileptogenic areas for resective surgery is far fr…	2014	/	The Cochrane database of systematic reviews		1	CD010235		https://dx.doi.org/10.1002/14651858.CD010235.pub2	24431136	#479	Gloss 2014
Self-management education programmes for osteoarthritis.	Kroon, Feline P B; ; van der Burg, Lennart R A; Buchbinder, Rachelle; Osborne, Richard H; Johnston, Renea V; Pitt, Veronica	<ovid:b>BACKGROUND</ovid:b>: Self-management education programmes are complex interventions specifically targeted at patient education and behaviour modification. They are designed to encourage people with chronic disease to take an active self-management role to supplement medical care and improve outcomes., <ovid:b>OBJECTIVES</ovid:b>: To assess the effectiveness of self-management education pr…	2014	/	The Cochrane database of systematic reviews		1	CD008963		https://dx.doi.org/10.1002/14651858.CD008963.pub2	24425500	#480	Kroon 2014
Pharmacological interventions for prevention or treatment of postoperative pain in people undergoing laparoscopic cholecystectomy.	Gurusamy, Kurinchi Selvan; ; Vaughan, Jessica; Toon, Clare D; Davidson, Brian R	<ovid:b>BACKGROUND</ovid:b>: While laparoscopic cholecystectomy is generally considered less painful than open surgery, pain is one of the important reasons for delayed discharge after day-surgery and overnight stay following laparoscopic cholecystectomy. The safety and effectiveness of different pharmacological interventions such as non-steroidal anti-inflammatory drugs, opioids, and anticonvuls…	2014	/	The Cochrane database of systematic reviews		3	CD008261		https://dx.doi.org/10.1002/14651858.CD008261.pub2	24683057	#481	Gurusamy 2014
Nitazoxanide for chronic hepatitis C.	Nikolova, Kristiana; ; Gluud, Christian; Grevstad, Berit; Jakobsen, Janus C	<ovid:b>BACKGROUND</ovid:b>: Hepatitis C infection is a disease of the liver caused by the hepatitis C virus. The estimated number of chronically infected people with hepatitis C virus worldwide is about 150 million people. Every year, another three to four million people acquire the infection. Chronic hepatitis C is a leading cause of liver-related mortality and morbidity. It is estimated that a…	2014	/	The Cochrane database of systematic reviews		4	CD009182		https://dx.doi.org/10.1002/14651858.CD009182.pub2	24706397	#482	Nikolova 2014
Adapted motivational interviewing to improve the uptake of treatment for glaucoma in Nigeria: study protocol for a randomized controlled trial.	Abdull, Mohammed M; ; Gilbert, Clare; McCambridge, Jim; Evans, Jennifer	<ovid:b>BACKGROUND</ovid:b>: Glaucoma is a chronic eye disease associated with irreversible visual loss. In Africa, glaucoma patients often present late, with very advanced disease. One-off procedures, such as laser or surgery, are recommended in Africa because of lack of or poor adherence to medical treatment. However, acceptance of surgery is usually extremely low. To prevent blindness, adheren…	2014	/	Trials	15	101263253	149		https://dx.doi.org/10.1186/1745-6215-15-149	24773760	#483	Abdull 2014
Electrotherapy modalities for adhesive capsulitis (frozen shoulder).	Page, Matthew J; ; Green, Sally; Kramer, Sharon; Johnston, Renea V; McBain, Brodwen; Buchbinder, Rachelle	<ovid:b>BACKGROUND</ovid:b>: Adhesive capsulitis (also termed frozen shoulder) is a common condition characterised by spontaneous onset of pain, progressive restriction of movement of the shoulder and disability that restricts activities of daily living, work and leisure. Electrotherapy modalities, which aim to reduce pain and improve function via an increase in energy (electrical, sound, light, …	2014	/	The Cochrane database of systematic reviews		10	CD011324		https://dx.doi.org/10.1002/14651858.CD011324	25271097	#484	Page 2014
Interleukin-1 inhibitors for acute gout.	Sivera, Francisca; ; Wechalekar, Mihir D; Andres, Mariano; Buchbinder, Rachelle; Carmona, Loreto	<ovid:b>BACKGROUND</ovid:b>: Acute gout flares cause significant pain and disability and it is important to provide quick and effective pain relief. Traditional options for managing acute flares include colchicine, non-steroidal anti-inflammatory drugs (NSAIDs) and glucocorticoids., <ovid:b>OBJECTIVES</ovid:b>: To assess the benefits and harms of interleukin-1 inhibitors (anakinra, canakinumab, r…	2014	/	The Cochrane database of systematic reviews		9	CD009993		https://dx.doi.org/10.1002/14651858.CD009993.pub2	25177840	#485	Sivera 2014
Intramedullary nails for extracapsular hip fractures in adults.	Queally, Joseph M; ; Harris, Ella; Handoll, Helen H G; Parker, Martyn J	<ovid:b>BACKGROUND</ovid:b>: Intramedullary nails may be used for the surgical fixation of extracapsular hip fractures in adults. This is an update of a Cochrane review first published in 2005 and last updated in 2008., <ovid:b>OBJECTIVES</ovid:b>: To assess the effects (benefits and harms) of different designs of intramedullary nails for treating extracapsular hip fractures in adults., <ovid:b>S…	2014	/	The Cochrane database of systematic reviews		9	CD004961		https://dx.doi.org/10.1002/14651858.CD004961.pub4	25212485	#486	Queally 2014
Diacerein for osteoarthritis.	Fidelix, Tania S A; ; Macedo, Cristiane R; Maxwell, Lara J; Fernandes Moca Trevisani, Virginia	<ovid:b>BACKGROUND</ovid:b>: Osteoarthritis (OA) is one of the most prevalent musculoskeletal diseases. There is currently no consensus on what is the best treatment to improve OA symptoms and slow disease progression. Diacerein is an anthraquinone synthesised in 1980 that interferes with interleukin-1, an inflammatory mediator. It has been proposed that diacerein acts as a slow-acting, symptom-m…	2014	/	The Cochrane database of systematic reviews		2	CD005117		https://dx.doi.org/10.1002/14651858.CD005117.pub3	24515444	#487	Fidelix 2014
Aquatic exercise training for fibromyalgia.	Bidonde, Julia; ; Busch, Angela J; Webber, Sandra C; Schachter, Candice L; Danyliw, Adrienne; Overend, Tom J; Richards, Rachel S; Rader, Tamara	<ovid:b>BACKGROUND</ovid:b>: Exercise training is commonly recommended for individuals with fibromyalgia. This review examined the effects of supervised group aquatic training programs (led by an instructor). We defined aquatic training as exercising in a pool while standing at waist, chest, or shoulder depth. This review is part of the update of the 'Exercise for treating fibromyalgia syndrome' …	2014	/	The Cochrane database of systematic reviews		10	CD011336		https://dx.doi.org/10.1002/14651858.CD011336	25350761	#488	Bidonde 2014
Surgical techniques for the removal of mandibular wisdom teeth.	Coulthard, Paul; ; Bailey, Edmund; Esposito, Marco; Furness, Susan; Renton, Tara F; Worthington, Helen V	<ovid:b>BACKGROUND</ovid:b>: The surgical removal of mandibular wisdom teeth is one of the most common operations undertaken in oral and maxillofacial surgery. The most common indication for surgery is infection about a partially erupted tooth that is impacted against bone or soft tissues. Other indications include unrestorable caries, pulpal and periapical pathology, fracture of the tooth and cy…	2014	/	The Cochrane database of systematic reviews		7	CD004345		https://dx.doi.org/10.1002/14651858.CD004345.pub2	25069437	#489	Coulthard 2014
Patient-centeredness in the design of clinical trials.	Mullins, C Daniel; ; Vandigo, Joseph; Zheng, Zhiyuan; Wicks, Paul	Evidence from clinical trials should contribute to informed decision making and a learning health care system. People frequently, however, find participating in clinical trials meaningless or disempowering. Moreover, people often do not incorporate trial results directly into their decision making. The lack of patient centeredness in clinical trials may be partially addressed through trial design…	2014	/	Value in health : the journal of the International Society for Pharmacoeconomics and Outcomes Research	17	4	471-5		https://dx.doi.org/10.1016/j.jval.2014.02.012	24969009	#490	Mullins 2014
Acupuncture for treating acute ankle sprains in adults.	Kim, Tae-Hun; ; Lee, Myeong Soo; Kim, Kun Hyung; Kang, Jung Won; Choi, Tae-Young; Ernst, Edzard	<ovid:b>BACKGROUND</ovid:b>: An acute ankle sprain is a sudden-onset injury of one or more of the ankle ligaments. It is one of the most common musculoskeletal injuries in the general population as well as in athletes. In some countries, such as China and Korea, acupuncture is frequently used in the treatment of ankle sprains, either as a single treatment or a secondary intervention accompanied b…	2014	/	The Cochrane database of systematic reviews		6	CD009065		https://dx.doi.org/10.1002/14651858.CD009065.pub2	24953665	#491	Kim 2014
Can response-adaptive randomization increase participation in acute stroke trials?.	Tehranisa, Jason S; ; Meurer, William J	<ovid:b>BACKGROUND AND PURPOSE</ovid:b>: A response-adaptive randomization (RAR) trial design actively adjusts the ratio of participants assigned to each trial arm, favoring the better performing treatment by using outcome data from participants already in the trial. Compared with a standard clinical trial, an RAR study design has the potential to improve patient participation in acute stroke tri…	2014	/	Stroke	45	7	Mar-31		https://dx.doi.org/10.1161/STROKEAHA.114.005418	24916909	#492	Tehranisa 2014
Antibody induction versus placebo, no induction, or another type of antibody induction for liver transplant recipients.	Penninga, Luit; ; Wettergren, Andre; Wilson, Colin H; Chan, An-Wen; Steinbruchel, Daniel A; Gluud, Christian	<ovid:b>BACKGROUND</ovid:b>: Liver transplantation is an established treatment option for end-stage liver failure. To date, no consensus has been reached on the use of immunosuppressive T-cell antibody induction for preventing rejection after liver transplantation., <ovid:b>OBJECTIVES</ovid:b>: To assess the benefits and harms of immunosuppressive T-cell specific antibody induction compared with …	2014	/	The Cochrane database of systematic reviews		6	CD010253		https://dx.doi.org/10.1002/14651858.CD010253.pub2	24901467	#493	Penninga 2014
Participants' perceptions and understanding of a malaria clinical trial in Bangladesh.	Das, Debashish; ; Cheah, Phaik Yeong; Akter, Fateha; Paul, Dulal; Islam, Akhterul; Sayeed, Abdullah A; Samad, Rasheda; Rahman, Ridwanur; Hossain, Amir; Dondorp, Arjen; Day, Nicholas P; White, Nicholas J; Hasan, Mahtabuddin; Ghose, Aniruddha; Ashley, Elizabeth A; Faiz, Abul	<ovid:b>BACKGROUND</ovid:b>: Existing evidence suggests that there is often limited understanding among participants in clinical trials about the informed consent process, resulting in their providing consent without really understanding the purpose of the study, specific procedures, and their rights. The objective of the study was to determine the subjects' understanding of research, perceptions…	2014	/	Malaria journal	13	101139802	217		https://dx.doi.org/10.1186/1475-2875-13-217	24893933	#494	Das 2014
Living with osteoarthritis: a systematic review and meta-ethnography.	Smith, T O; ; Purdy, R; Lister, S; Salter, C; Fleetcroft, R; Conaghan, P	<ovid:b>OBJECTIVES</ovid:b>: To review and synthesize the existing literature on the experience of living with a diagnosis of hip and/or knee osteoarthritis (OA)., <ovid:b>METHOD</ovid:b>: A systematic review was undertaken using meta-ethnography. A search of both published (AMED, CINAHL, EMBASE, PsychINFO, SportsDisc, MEDLINE, Cochrane Clinical Trials Registry, PubMed) and unpublished/trial regi…	2014	/	Scandinavian journal of rheumatology	43	6	441-52		https://dx.doi.org/10.3109/03009742.2014.894569	24882107	#495	Smith 2014
Antibody induction versus corticosteroid induction for liver transplant recipients.	Penninga, Luit; ; Wettergren, Andre; Wilson, Colin H; Chan, An-Wen; Steinbruchel, Daniel A; Gluud, Christian	<ovid:b>BACKGROUND</ovid:b>: Liver transplantation is an established treatment option for end-stage liver failure. To date, no consensus has been reached on the use of immunosuppressive T-cell specific antibody induction compared with corticosteroid induction of immunosuppression after liver transplantation., <ovid:b>OBJECTIVES</ovid:b>: To assess the benefits and harms of T-cell specific antibod…	2014	/	The Cochrane database of systematic reviews		5	CD010252		https://dx.doi.org/10.1002/14651858.CD010252.pub2	24880007	#496	Penninga 2014
Oral herbal therapies for treating osteoarthritis.	Cameron, Melainie; ; Chrubasik, Sigrun	<ovid:b>BACKGROUND</ovid:b>: Medicinal plant products are used orally for treating osteoarthritis. Although their mechanisms of action have not yet been elucidated in full detail, interactions with common inflammatory mediators provide a rationale for using them to treat osteoarthritic complaints., <ovid:b>OBJECTIVES</ovid:b>: To update a previous Cochrane review to assess the benefits and harms …	2014	/	The Cochrane database of systematic reviews		5	CD002947		https://dx.doi.org/10.1002/14651858.CD002947.pub2	24848732	#497	Cameron 2014
Data-driven treatment selection for seamless phase II/III trials incorporating early-outcome data.	Kunz, Cornelia Ursula; ; Friede, Tim; Parsons, Nick; Todd, Susan; Stallard, Nigel	Seamless phase II/III clinical trials are conducted in two stages with treatment selection at the first stage. In the first stage, patients are randomized to a control or one of k > 1 experimental treatments. At the end of this stage, interim data are analysed, and a decision is made concerning which experimental treatment should continue to the second stage. If the primary endpoint is observable…	2014	/	Pharmaceutical statistics	13	4	238-46		https://dx.doi.org/10.1002/pst.1619	24789367	#498	Kunz 2014
Interventions for treating fingertip entrapment injuries in children.	Capstick, Robert; ; Giele, Henk	<ovid:b>BACKGROUND</ovid:b>: Fingertip entrapment injuries, which involve lacerations to the pulp and nail and often a fracture of the underlying bone, commonly occur in children, usually as the result of a crushing injury. Treatment is either conservative (wound cleaning and fingertip dressing)or surgical (repair of lacerations, reduction and stabilisation of fractures); however, no consensus cu…	2014	/	The Cochrane database of systematic reviews		4	CD009808		https://dx.doi.org/10.1002/14651858.CD009808.pub2	24788568	#499	Capstick 2014
Maximum type 1 error rate inflation in multiarmed clinical trials with adaptive interim sample size modifications.	Graf, Alexandra C; ; Bauer, Peter; Glimm, Ekkehard; Koenig, Franz	Sample size modifications in the interim analyses of an adaptive design can inflate the type 1 error rate, if test statistics and critical boundaries are used in the final analysis as if no modification had been made. While this is already true for designs with an overall change of the sample size in a balanced treatment-control comparison, the inflation can be much larger if in addition a modifi…	2014	/	Biometrical journal. Biometrische Zeitschrift	56	4	614-30		https://dx.doi.org/10.1002/bimj.201300153	24753160	#500	Graf 2014
Anaesthetic regimens for day-procedure laparoscopic cholecystectomy.	Vaughan, Jessica; ; Nagendran, Myura; Cooper, Jacqueline; Davidson, Brian R; Gurusamy, Kurinchi Selvan	<ovid:b>BACKGROUND</ovid:b>: Day surgery involves admission of selected patients to hospital for a planned surgical procedure with the patients returning home on the same day. An anaesthetic regimen usually involves a combination of an anxiolytic, an induction agent, a maintenance agent, a method of maintaining the airway (laryngeal mask versus endotracheal intubation), and a muscle relaxant. The…	2014	/	The Cochrane database of systematic reviews		1	CD009784		https://dx.doi.org/10.1002/14651858.CD009784.pub2	24464771	#501	Vaughan 2014
Adenoidectomy with or without grommets for children with otitis media: an individual patient data meta-analysis.	Boonacker, Chantal W B; ; Rovers, Maroeska M; Browning, George G; Hoes, Arno W; Schilder, Anne G M; Burton, Martin J	<ovid:b>BACKGROUND</ovid:b>: Otitis media (OM) is a leading cause of medical consultations, antibiotic prescription and surgery in children. The surgical procedures offered to children with recurrent or persistent OM are insertion of grommets, adenoidectomy or a combination of the two. There is clear National Institute for Health and Care Excellence guidance for the use of grommets in subgroups o…	2014	/	Health technology assessment (Winchester, England)	18	5	1-118		https://dx.doi.org/10.3310/hta18050	24438691	#502	Boonacker 2014
Incorporating uncertainty regarding applicability of evidence from meta-analyses into clinical decision making.	Kriston, Levente; ; Meister, Ramona	<ovid:b>OBJECTIVES</ovid:b>: Judging applicability (relevance) of meta-analytical findings to particular clinical decision-making situations remains challenging. We aimed to describe an evidence synthesis method that accounts for possible uncertainty regarding applicability of the evidence., <ovid:b>STUDY DESIGN AND SETTING</ovid:b>: We conceptualized uncertainty regarding applicability of the me…	2014	/	Journal of clinical epidemiology	67	3	325-34		https://dx.doi.org/10.1016/j.jclinepi.2013.09.010	24332396	#503	Kriston 2014
A varying-stage adaptive phase II/III clinical trial design.	Dong, Gaohong;	Currently, adaptive phase II/III clinical trials are typically carried out with a strict two-stage design. The first stage is a learning stage called phase II, and the second stage is a confirmatory stage called phase III. Following phase II analysis, inefficacious or harmful dose arms are dropped, then one or two promising dose arms are selected for the second stage. However, there are often sit…	2014	/	Statistics in medicine	33	8	1272-87		https://dx.doi.org/10.1002/sim.6036	24273128	#504	Dong 2014
Is reconstruction the best management strategy for anterior cruciate ligament rupture? A systematic review and meta-analysis comparing anterior cruciate ligament reconstruction versus non-operative treatment.	Smith, T O; ; Postle, K; Penny, F; McNamara, I; Mann, C J V	<ovid:b>AIMS</ovid:b>: The purpose of this study was to determine the optimal clinical and cost-effective strategy for managing people following ACL rupture., <ovid:b>METHODS</ovid:b>: A systematic review of the published (AMED, CINAHL, MEDLINE, EMBASE, PubMed, psycINFO and the Cochrane Library) and unpublished literature (OpenGrey, the WHO International Clinical Trials Registry Platform, Current…	2014	/	The Knee	21	2	462-70		https://dx.doi.org/10.1016/j.knee.2013.10.009	24238648	#505	Smith 2014
Last resort or roll of the die? Exploring the role of metaphors in cancer clinical trials education among medically underserved populations.	Krieger, Janice L;	Improving communication about cancer clinical trials may help increase patients' understanding of medical research and their interest in participating. It is unfortunate that there is little empirical research to provide guidance on how to adapt clinical trial messages to maximize cultural sensitivity. This study examines (a) how medically underserved women conceptualize clinical trials by examin…	2014	/	Journal of health communication	19	10	1161-77		https://dx.doi.org/10.1080/10810730.2013.801537	23725021	#506	Krieger 2014
Interventions for supporting parents' decisions about autopsy after stillbirth.	Horey, Dell; ; Flenady, Vicki; Heazell, Alexander E P; Khong, Teck Yee	<ovid:b>BACKGROUND</ovid:b>: Stillbirth remains one of the least understood areas of infant death and accurate data on the causes of stillbirth are the cornerstone of stillbirth prevention. An autopsy examination remains the gold standard post-mortem investigation for stillbirth. However, decisions about post-mortem investigations, particularly autopsy are difficult. The purpose of this review is…	2013	/	The Cochrane database of systematic reviews		2	CD009932		https://dx.doi.org/10.1002/14651858.CD009932.pub2	23450611	#507	Horey 2013
Interventions for supporting pregnant women's decision-making about mode of birth after a caesarean.	Horey, Dell; ; Kealy, Michelle; Davey, Mary-Ann; Small, Rhonda; Crowther, Caroline A	<ovid:b>BACKGROUND</ovid:b>: Pregnant women who have previously had a caesarean birth and who have no contraindication for vaginal birth after caesarean (VBAC) may need to decide whether to choose between a repeat caesarean birth or to commence labour with the intention of achieving a VBAC. Women need information about their options and interventions designed to support decision-making may be hel…	2013	/	The Cochrane database of systematic reviews		7	CD010041		https://dx.doi.org/10.1002/14651858.CD010041.pub2	23897547	#508	Horey 2013
Interventions for improving adherence to ocular hypotensive therapy.	Waterman, Heather; ; Evans, Jennifer R; Gray, Trish A; Henson, David; Harper, Robert	<ovid:b>BACKGROUND</ovid:b>: Poor adherence to therapy is a significant healthcare issue, particularly in patients with chronic disease such as open-angle glaucoma. Treatment failure may necessitate unwarranted changes of medications, increased healthcare expenditure and risk to the patient if surgical intervention is required. Simplifying eye drop regimes, providing adequate information, teachin…	2013	/	The Cochrane database of systematic reviews		4	CD006132		https://dx.doi.org/10.1002/14651858.CD006132.pub3	23633333	#509	Waterman 2013
Screening for breast cancer with mammography.	Gotzsche, Peter C; ; Jorgensen, Karsten Juhl	<ovid:b>BACKGROUND</ovid:b>: A variety of estimates of the benefits and harms of mammographic screening for breast cancer have been published and national policies vary., <ovid:b>OBJECTIVES</ovid:b>: To assess the effect of screening for breast cancer with mammography on mortality and morbidity., <ovid:b>SEARCH METHODS</ovid:b>: We searched PubMed (22 November 2012) and the World Health Organizat…	2013	/	The Cochrane database of systematic reviews		6	CD001877		https://dx.doi.org/10.1002/14651858.CD001877.pub5	23737396	#510	Gotzsche 2013
Steroids for traumatic optic neuropathy.	Yu-Wai-Man, Patrick; ; Griffiths, Philip G	<ovid:b>BACKGROUND</ovid:b>: Traumatic optic neuropathy (TON) is an important cause of severe visual loss following blunt or penetrating head trauma. Following the initial injury, optic nerve swelling within the optic nerve canal can result in secondary retinal ganglion cell loss. Optic nerve decompression with steroids or surgical interventions or both has therefore been advocated as a means of …	2013	/	The Cochrane database of systematic reviews		6	CD006032		https://dx.doi.org/10.1002/14651858.CD006032.pub4	23771729	#511	Yu-Wai-Man 2013
Exercise for improving outcomes after osteoporotic vertebral fracture.	Giangregorio, Lora M; ; Macintyre, Norma J; Thabane, Lehana; Skidmore, Carly J; Papaioannou, Alexandra	<ovid:b>BACKGROUND</ovid:b>: Vertebral fractures are associated with increased morbidity (e.g., pain, reduced quality of life), and mortality. Therapeutic exercise is a non-pharmacologic conservative treatment that is often recommended for patients with vertebral fractures to reduce pain and restore functional movement., <ovid:b>OBJECTIVES</ovid:b>: Our objectives were to evaluate the benefits an…	2013	/	The Cochrane database of systematic reviews		1	CD008618		https://dx.doi.org/10.1002/14651858.CD008618.pub2	23440829	#512	Giangregorio 2013
Resistance exercise training for fibromyalgia.	Busch, Angela J; ; Webber, Sandra C; Richards, Rachel S; Bidonde, Julia; Schachter, Candice L; Schafer, Laurel A; Danyliw, Adrienne; Sawant, Anuradha; Dal Bello-Haas, Vanina; Rader, Tamara; Overend, Tom J	<ovid:b>BACKGROUND</ovid:b>: Fibromyalgia is characterized by chronic widespread pain that leads to reduced physical function. Exercise training is commonly recommended as a treatment for management of symptoms. We examined the literature on resistance training for individuals with fibromyalgia. Resistance training is exercise performed against a progressive resistance with the intention of impro…	2013	/	The Cochrane database of systematic reviews		12	CD010884		https://dx.doi.org/10.1002/14651858.CD010884	24362925	#513	Busch 2013
A randomized controlled trial of an adapted Illness Management and Recovery program for people with schizophrenia awaiting discharge from a psychiatric hospital.	Lin, Esther Ching-Lan; ; Chan, Chin Hong; Shao, Wen-Chuan; Lin, Mei-Feng; Shiau, Shujen; Mueser, Kim T; Huang, Shi-Chi; Wang, Hong-Song	<ovid:b>OBJECTIVE</ovid:b>: Most research on the Illness Management and Recovery (IMR) program for people with severe mental illnesses has focused on individuals with stable symptoms living in the community, with less attention to persons being treated in an inpatient setting. We evaluated the feasibility and effects of an IMR program adapted for individuals with schizophrenia who were awaiting d…	2013	/	Psychiatric rehabilitation journal	36	4	243-9		https://dx.doi.org/10.1037/prj0000013	24320832	#514	Lin 2013
Interventions for the symptoms and signs resulting from jellyfish stings.	Li, Li; ; McGee, Richard G; Isbister, Geoff; Webster, Angela C	<ovid:b>BACKGROUND</ovid:b>: Jellyfish envenomations are common amongst temperate coastal regions and vary in severity depending on the species. Stings result in a variety of symptoms and signs, including pain, dermatological reactions and, in some species, Irukandji syndrome (including abdominal/back/chest pain, tachycardia, hypertension, sweating, piloerection, agitation and sometimes cardiac c…	2013	/	The Cochrane database of systematic reviews		12	CD009688		https://dx.doi.org/10.1002/14651858.CD009688.pub2	24318773	#515	Li 2013
Post-operative radiotherapy for ductal carcinoma in situ of the breast.	Goodwin, Annabel; ; Parker, Sharon; Ghersi, Davina; Wilcken, Nicholas	<ovid:b>BACKGROUND</ovid:b>: The addition of radiotherapy (RT) following breast conserving surgery (BCS) was first shown to reduce the risk of ipsilateral recurrence in the treatment of invasive breast cancer. Ductal carcinoma in situ (DCIS) is a pre-invasive lesion. Recurrence of ipsilateral disease following BCS can be either DCIS or invasive breast cancer. Randomised controlled trials (RCTs) h…	2013	/	The Cochrane database of systematic reviews		11	CD000563		https://dx.doi.org/10.1002/14651858.CD000563.pub7	24259251	#516	Goodwin 2013
Early versus delayed post-operative bathing or showering to prevent wound complications.	Toon, Clare D; ; Sinha, Sidhartha; Davidson, Brian R; Gurusamy, Kurinchi Selvan	<ovid:b>BACKGROUND</ovid:b>: Many people undergo surgical operations during their life-time, which result in surgical wounds. After an operation the incision is closed using stiches, staples, steri-strips or an adhesive glue. Usually, towards the end of the surgical procedure and before the patient leaves the operating theatre, the surgeon covers the closed surgical wound using gauze and adhesive…	2013	/	The Cochrane database of systematic reviews		10	CD010075		https://dx.doi.org/10.1002/14651858.CD010075.pub2	24122544	#517	Toon 2013
Anti-vascular endothelial growth factor for neovascular glaucoma.	Simha, Arathi; ; Braganza, Andrew; Abraham, Lekha; Samuel, Prasanna; Lindsley, Kristina	<ovid:b>BACKGROUND</ovid:b>: Neovascular glaucoma (NVG) is a potentially blinding secondary glaucoma. It is caused by the formation of abnormal new blood vessels which prevent normal drainage of aqueous from the anterior segment of the eye. Anti-vascular endothelial growth factor (anti-VEGF) agents are specific inhibitors of the primary mediators of neovascularization. Studies have reported the e…	2013	/	The Cochrane database of systematic reviews		10	CD007920		https://dx.doi.org/10.1002/14651858.CD007920.pub2	24089293	#518	Simha 2013
Cognitive behavioural therapies for fibromyalgia.	Bernardy, Kathrin; ; Klose, Petra; Busch, Angela J; Choy, Ernest H S; Hauser, Winfried	<ovid:b>BACKGROUND</ovid:b>: Fibromyalgia (FM) is a clinically well-defined chronic condition of unknown aetiology characterized by chronic widespread pain that often co-exists with sleep disturbances, cognitive dysfunction and fatigue. Patients often report high disability levels and negative mood. Psychotherapies focus on reducing key symptoms, improving daily functioning, mood and sense of per…	2013	/	The Cochrane database of systematic reviews		9	CD009796		https://dx.doi.org/10.1002/14651858.CD009796.pub2	24018611	#519	Bernardy 2013
[truncated: 569 more rows]
